# Supplementary material for: CD16+ monocytes are involved in the hyper-inflammatory state of Prader-Willi Syndrome by single-cell transcriptomic analysis
Source: Front Immunol. 2023 May 11;14:1153730. doi: 10.3389/fimmu.2023.1153730 (PMC10213932; doi:10.3389/fimmu.2023.1153730)
Supplement: Supplementary file 1 [file DataSheet_1.zip]

Archive with 17 entries (16 files):
- Supplementary material/
- Supplementary material/Supplementary Table 1.docx
- Supplementary material/Supplementary Table 10.xlsx
- Supplementary material/Supplementary Table 11.xlsx
- Supplementary material/Supplementary Table 12.xlsx
- Supplementary material/Supplementary Table 13.docx
- Supplementary material/Supplementary Table 14.xlsx
- Supplementary material/Supplementary Table 2.xlsx
- Supplementary material/Supplementary Table 3.xlsx
- Supplementary material/Supplementary Table 4.docx
- Supplementary material/Supplementary Table 5.docx
- Supplementary material/Supplementary Table 6.docx
- Supplementary material/Supplementary Table 7.docx
- Supplementary material/Supplementary Table 8.xlsx
- Supplementary material/Supplementary Table 9.xlsx
- Supplementary material/Supplementary material.docx
- Supplementary material/~$pplementary material_revised.docx
