# Supplementary material for: CD16+ monocytes are involved in the hyper-inflammatory state of Prader-Willi Syndrome by single-cell transcriptomic analysis
Source: Front Immunol. 2023 May 11;14:1153730. doi: 10.3389/fimmu.2023.1153730 (PMC10213932; doi:10.3389/fimmu.2023.1153730)
Supplement: Supplementary file 1 [file DataSheet_1.zip › Supplementary material/Supplementary Table 10.xlsx]

## Sheet: Sheet1
Supplementary Table 10 Cell type-specific pathways enriched in up-regulated DEGs in PWS, based on functional enrichment analysis in major cell types.
	ONTOLOGY	ID	Description	GeneRatio	BgRatio	p value	p.adjust	q value	geneID	Count
CD4+T	BP	GO:0006614	SRP-dependent cotranslational protein targeting to membrane	8/50	105/18862	3.11223e-10	6.1311e-08	4.59113e-08	RPS27/RPL37A/RPS3A/RPS26/RPS29/RPL38/RPL36A/RPS4Y1	8
	BP	GO:0009612	response to mechanical stimulus	8/50	202/18862	5.49939e-08	5.83359e-06	4.36834e-06	JUN/CXCR4/NFKBIA/JUND/FOS/GADD45A/BTG2/IRF1	8
	BP	GO:0034599	cellular response to oxidative stress	6/50	299/18862	0.000133416	0.00707619	0.00529884	JUN/TNFAIP3/FOS/KLF2/NR4A2/HSPB1	6
	BP	GO:0038066	p38MAPK cascade	3/50	49/18862	0.000296341	0.0108203	0.0081025	GADD45A/ZFP36/DUSP1	3
	BP	GO:0062197	cellular response to chemical stress	6/50	347/18862	0.000298166	0.0108203	0.0081025	JUN/TNFAIP3/FOS/KLF2/NR4A2/HSPB1	6
	BP	GO:0010038	response to metal ion	6/50	352/18862	0.000321853	0.0110959	0.00830889	JUN/JUNB/JUND/FOS/DUSP1/CRIP1	6
CD8+T	BP	GO:0045047	protein targeting to ER	22/52	120/18862	1.44748e-35	4.65363e-33	3.77486e-33	RPS27/RPS26/RPS29/RPL38/RPL37A/RPL35/UBA52/RPS3A/RPL36A/RPL37/RPS21/RPL23A/RPL12/RPL39/RPS4Y1/RPLP2/RPL27/RPL21/RPS16/RPS20/RPL13A/RPL23	22
	BP	GO:0002224	toll-like receptor signaling pathway	4/52	157/18862	0.00091664	0.0245583	0.0199208	UBA52/NFKBIA/TNFAIP3/IRF1	4
	BP	GO:0051412	response to corticosterone	2/52	20/18862	0.00137204	0.0304215	0.0246768	FOS/FOSB	2
	BP	GO:0002755	MyD88-dependent toll-like receptor signaling pathway	2/52	35/18862	0.00418466	0.0631033	0.0511872	UBA52/IRF1	2
	BP	GO:0043029	T cell homeostasis	2/52	36/18862	0.00442303	0.0653795	0.0530335	TSC22D3/PMAIP1	2
	BP	GO:0034142	toll-like receptor 4 signaling pathway	2/52	43/18862	0.00626218	0.0847702	0.0687626	NFKBIA/TNFAIP3	2
NK	BP	GO:1901214	regulation of neuron death	12/129	302/18862	1.12491e-06	0.000932176	0.000734941	JUN/FOS/NR4A2/BTG2/DDIT3/UBB/DDIT4/CCL3/HLA-F/ATF4/CEBPB/IFNG	12
	BP	GO:0070059	intrinsic apoptotic signaling pathway in response to endoplasmic reticulum stress	6/129	61/18862	3.71496e-06	0.00112683	0.000888407	PPP1R15A/PMAIP1/DDIT3/SELENOK/ATF4/CEBPB	6
	BP	GO:0070997	neuron death	12/129	342/18862	4.07942e-06	0.00112683	0.000888407	JUN/FOS/NR4A2/BTG2/DDIT3/UBB/DDIT4/CCL3/HLA-F/ATF4/CEBPB/IFNG	12
	BP	GO:0071347	cellular response to interleukin-1	8/129	180/18862	3.36018e-05	0.00464078	0.00365886	NFKBIA/UBB/CCL3/UBC/MAP3K8/CCL4/CEBPB/XCL2	8
	BP	GO:0034341	response to interferon-gamma	8/129	197/18862	6.36656e-05	0.00595966	0.00469869	IFITM1/CCL3/HLA-F/IRF1/CCL4/IFITM3/XCL2/IFNG	8
BC	BP	GO:0019883	antigen processing and presentation of endogenous antigen	3/71	26/18862	0.000124875	0.00747989	0.00588192	HLA-DRB1/HLA-F/CD1C	3
	BP	GO:0051384	response to glucocorticoid	5/71	135/18862	0.000155439	0.00803964	0.00632209	FOS/FOSB/DUSP1/CDKN1A/ZFP36	5
	BP	GO:0007050	cell cycle arrest	6/71	235/18862	0.000255641	0.00962017	0.00756496	PPP1R15A/DUSP1/CDKN1A/RPL23/DDIT3/IRF1	6
	BP	GO:0042594	response to starvation	5/71	196/18862	0.000860069	0.019875	0.015629	JUN/CDKN1A/ZFP36/PMAIP1/DDIT3	5
	BP	GO:0042769	DNA damage response, detection of DNA damage	2/71	39/18862	0.00946175	0.0815638	0.0641389	UBA52/UBC	2
MC	BP	GO:0001819	positive regulation of cytokine production	28/172	437/18862	4.12377e-16	1.28992e-12	9.02021e-13	OSM/CD83/CEBPB/IL1B/LILRA5/FCER1G/DDIT3/CCL3/BCL3/RIPK2/TNF/C3AR1/PDE4B/SELENOK/HSP90AA1/FFAR2/POLR2L/RGCC/HAVCR2/HLA-F/AIF1/NLRP3/HLA-DPA1/SPN/EREG/HLA-DPB1/PTGS2/EGR1	28
	BP	GO:0022409	positive regulation of cell-cell adhesion	21/172	276/18862	9.30218e-14	4.15675e-11	2.90676e-11	HES1/CD83/IL1B/MAP3K8/HLA-DRB1/PLAUR/LGALS1/RIPK2/TNF/CD55/SMAD7/SELENOK/ICAM1/RUNX3/HLA-DRA/HAVCR2/AIF1/NLRP3/HLA-DPA1/HLA-DPB1/NFKBIZ	21
	BP	GO:0071222	cellular response to lipopolysaccharide	16/172	197/18862	3.56753e-11	5.87328e-09	4.1071e-09	CEBPB/IL1B/NFKBIA/ZFP36/TRIB1/LITAF/CCL3/RIPK2/TNFAIP3/TNF/CD55/PDE4B/ICAM1/CXCL8/HAVCR2/NLRP3	16
	BP	GO:0046634	regulation of alpha-beta T cell activation	10/172	101/18862	2.8746e-08	1.38335e-06	9.67355e-07	CD83/HLA-DRB1/RIPK2/CD55/SMAD7/RUNX3/HLA-DRA/CD300A/NLRP3/NFKBIZ	10
	BP	GO:0032635	interleukin-6 production	10/172	162/18862	2.39946e-06	6.41495e-05	4.48589e-05	CEBPB/IL1B/LILRA5/RIPK2/TNFAIP3/TNF/SELENOK/HAVCR2/AIF1/EREG	10
	BP	GO:0019884	antigen processing and presentation of exogenous antigen	10/172	185/18862	7.83838e-06	0.000188604	0.000131888	FCER1G/HLA-DRB1/IFI30/HLA-DRA/CTSL/HLA-F/HLA-DPA1/HLA-DQA1/HLA-DPB1/HLA-DQA2	10
	BP	GO:0002369	T cell cytokine production	5/172	36/18862	1.7837e-05	0.000350749	0.000245274	IL1B/CD55/SMAD7/HLA-F/NLRP3	5
	BP	GO:0032640	tumor necrosis factor production	9/172	162/18862	1.81086e-05	0.000350749	0.000245274	ZFP36/LILRA5/CCL3/BCL3/RIPK2/TNFAIP3/SELENOK/HAVCR2/SPN	9
gd T	BP	GO:0097193	intrinsic apoptotic signaling pathway	15/99	283/18862	2.11e-11	4.81e-08	3.57e-08	PPP1R15A/PMAIP1/SKIL/UBB/DDIT4/SELENOK/S100A9/NFE2L2/PIK3R1/CRIP1/MCL1/DNAJA1/CEBPB/S100A8/HSPA1A	15
	BP	GO:2001242	regulation of intrinsic apoptotic signaling pathway	9/99	160/18862	1.64e-07	0.000186111	0.000138358	PMAIP1/SKIL/UBB/S100A9/NFE2L2/MCL1/DNAJA1/S100A8/HSPA1A	9
	BP	GO:2001233	regulation of apoptotic signaling pathway	12/99	348/18862	2.82e-07	0.000213966	0.000159065	NR4A2/TNFAIP3/PMAIP1/SKIL/UBB/S100A9/ITPRIP/NFE2L2/MCL1/DNAJA1/S100A8/HSPA1A	12
	BP	GO:1901214	regulation of neuron death	11/99	302/18862	5.33e-07	0.000232035	0.000172498	NR4A2/JUN/FOS/HLA-F/BTG2/CCL5/UBB/CCL3/DDIT4/MCL1/CEBPB	11
	BP	GO:0051090	regulation of DNA-binding transcription factor activity	13/99	444/18862	5.63e-07	0.000232035	0.000172498	NFKBIA/TNFAIP3/JUN/FOS/UBC/UBB/RGCC/BHLHE40/S100A9/ARID5B/ID2/S100A8/HSPA1A	13
	BP	GO:0043922	negative regulation by host of viral transcription	4/99	14/18862	6.86e-07	0.000232035	0.000172498	JUN/CCL4/CCL5/CCL3	4
	BP	GO:2001244	positive regulation of intrinsic apoptotic signaling pathway	6/99	60/18862	7.14e-07	0.000232035	0.000172498	PMAIP1/SKIL/UBB/S100A9/MCL1/S100A8	6
