# Supplementary material for: CD16+ monocytes are involved in the hyper-inflammatory state of Prader-Willi Syndrome by single-cell transcriptomic analysis
Source: Front Immunol. 2023 May 11;14:1153730. doi: 10.3389/fimmu.2023.1153730 (PMC10213932; doi:10.3389/fimmu.2023.1153730)
Supplement: Supplementary file 1 [file DataSheet_1.zip › Supplementary material/Supplementary Table 11.xlsx]

## Sheet: Diff_exp_genes_CD16
Supplementary Table 11 DEGs in CD16+ monocytes between the PWS and control groups
gene	p_val	avg_log2FC	p_val_adj
HES1	1.15542e-48	1.79212	2.86798e-44
G0S2	5.20914e-17	1.45972	1.29301e-12
CD83	1.13276e-47	1.14224	2.81174e-43
CXCR4	1.00167e-20	1.13247	2.48634e-16
RPS26	1.49803e-25	1.02518	3.71842e-21
AC020916.1	4.88607e-37	1.00396	1.21282e-32
NFKBIA	6.18447e-29	0.97753	1.53511e-24
ZFP36	1.53424e-36	0.923114	3.8083e-32
MTRNR2L12	5.76236e-06	0.902019	0.143033
NR4A1	2.33907e-29	0.857357	5.80603e-25
FOS	1.96526e-12	0.838843	4.87816e-08
JUNB	5.57408e-22	0.741397	1.3836e-17
IER3	1.71124e-33	0.726853	4.24765e-29
PPP1R15A	4.74671e-22	0.661137	1.17823e-17
RASGEF1B	1.59427e-27	0.645168	3.9573e-23
TNF	8.37978e-14	0.628151	2.08003e-09
ATF3	3.5779e-30	0.619479	8.88107e-26
CCL3	1.59982e-10	0.570801	3.97107e-06
CRIP1	6.39986e-16	0.567256	1.58857e-11
BCL2A1	1.83989e-25	0.562058	4.56698e-21
SOD2	3.63743e-18	0.5517	9.02883e-14
CCL3L1	7.99202e-09	0.548005	0.000198378
DUSP2	4.41965e-11	0.524158	1.09705e-06
IRF1	3.48078e-12	0.524009	8.63998e-08
TPPP3	1.76092e-20	0.499707	4.37096e-16
BHLHE40	2.43661e-18	0.490843	6.04814e-14
DDIT3	4.25729e-21	0.487837	1.05674e-16
CDKN1A	1.96902e-12	0.459505	4.8875e-08
GABARAPL1	1.33164e-20	0.459379	3.30539e-16
JUND	1.4325e-27	0.446926	3.55575e-23
LITAF	6.39064e-10	0.444198	1.58629e-05
LYPD2	0.0100221	0.444167	1
ARL4A	1.44198e-16	0.431994	3.57927e-12
HIST2H2AA4	1.45787e-18	0.431825	3.61873e-14
PMAIP1	1.3722e-12	0.430661	3.40606e-08
TAGAP	4.74929e-13	0.4275	1.17887e-08
SNHG15	1.4526e-17	0.423454	3.60565e-13
LILRA5	1.33122e-13	0.421996	3.30436e-09
PIM3	6.27222e-12	0.419373	1.55689e-07
HLA-F	2.82393e-19	0.405394	7.00956e-15
SCGB3A1	0.00062282	0.398829	1
CFD	4.17653e-15	0.39333	1.0367e-10
SRSF5	1.2616e-21	0.387706	3.13154e-17
SRGN	6.14453e-22	0.38754	1.5252e-17
KDM6B	8.68062e-12	0.387077	2.1547e-07
PPDPF	1.14694e-16	0.383666	2.84693e-12
PFKFB3	3.71219e-14	0.373094	9.2144e-10
HES4	1.00211e-13	0.372657	2.48745e-09
JUN	1.12603e-10	0.36367	2.79502e-06
CTNNB1	1.15658e-11	0.362827	2.87085e-07
RPS29	3.03469e-41	0.361132	7.53271e-37
MYADM	6.52116e-11	0.360035	1.61868e-06
CD55	2.01375e-13	0.359178	4.99854e-09
KLF3	3.61856e-13	0.35874	8.98199e-09
FFAR2	9.00273e-13	0.356385	2.23466e-08
MARCKSL1	4.32007e-09	0.35595	0.000107233
EIF1	1.00254e-38	0.354667	2.48851e-34
MAP3K8	2.3584e-10	0.351236	5.85401e-06
LPL	2.63422e-18	0.346937	6.53865e-14
NINJ1	1.7395e-10	0.345849	4.31779e-06
PLAUR	2.83764e-09	0.342701	7.04359e-05
MIDN	1.27472e-11	0.341953	3.16411e-07
EIF1AY	9.42482e-15	0.341801	2.33943e-10
PLEK	2.80406e-10	0.340369	6.96023e-06
FOSB	1.42292e-22	0.339557	3.53197e-18
OSER1	2.02428e-15	0.335311	5.02467e-11
IL3RA	2.09046e-12	0.33427	5.18894e-08
VAMP5	1.98761e-07	0.333462	0.00493364
MT2A	0.00238476	0.324403	1
ANXA1	2.37782e-06	0.324154	0.0590223
PLK3	1.11807e-16	0.323369	2.77526e-12
DNAJB1	1.46383e-07	0.322896	0.00363351
FOSL2	2.01882e-09	0.320594	5.01112e-05
IER2	7.84436e-10	0.318618	1.94713e-05
GBP2	2.92427e-12	0.317753	7.25863e-08
HCAR3	8.76478e-05	0.308747	1
RPL22L1	7.39655e-09	0.301251	0.000183597
TNFAIP3	0.00525173	0.301078	1
STX11	2.00368e-12	0.300524	4.97354e-08
MXD1	8.92372e-10	0.300299	2.21505e-05
SAMSN1	1.79032e-10	0.29809	4.44393e-06
IL1B	3.54097e-06	0.296117	0.0878939
CYTIP	2.03134e-12	0.293232	5.04219e-08
AC103591.3	2.86195e-07	0.292004	0.00710393
RPL38	1.02361e-17	0.289773	2.54081e-13
SMAD7	6.35322e-16	0.288747	1.577e-11
PPP1R17	3.5064e-09	0.288119	8.70358e-05
SULT1A1	0.00432809	0.285658	1
CDKN2D	1.20218e-11	0.284739	2.98406e-07
PLIN2	1.12288e-05	0.284175	0.278722
RPS27	8.36461e-36	0.281861	2.07626e-31
SQSTM1	3.71675e-09	0.280984	9.22572e-05
CCL4	0.000575856	0.27953	1
PHACTR1	2.49595e-09	0.277944	6.19544e-05
GADD45B	6.9695e-05	0.277418	1
CLEC2B	5.45472e-10	0.275086	1.35397e-05
GRASP	5.04853e-12	0.274583	1.25315e-07
NFIL3	5.32424e-12	0.274116	1.32158e-07
PNRC1	9.3548e-12	0.273511	2.32205e-07
CD86	1.27198e-07	0.271631	0.00315731
TIMP1	2.96995e-09	0.271062	7.37202e-05
SKIL	1.45164e-06	0.271017	0.0360326
UPP1	3.68171e-10	0.269159	9.13873e-06
CEBPB	6.84421e-11	0.268417	1.69887e-06
SELENOK	5.93978e-08	0.267406	0.00147437
ATF4	3.601e-08	0.26521	0.000893841
CD52	9.56246e-10	0.264969	2.37359e-05
SNN	3.0953e-09	0.262984	7.68315e-05
RUNX3	1.63043e-06	0.262821	0.0404705
RPL37A	2.54622e-21	0.259111	6.32024e-17
CUX1	8.05773e-08	0.257406	0.00200009
ULK1	4.74771e-08	0.256974	0.00117848
WARS	3.47236e-08	0.256663	0.000861908
BCL3	1.63069e-11	0.256568	4.0477e-07
GNG2	1.99835e-09	0.255421	4.9603e-05
HSP90AA1	4.84766e-06	0.254425	0.120329
HLA-C	1.0482e-18	0.252453	2.60185e-14
EMP3	3.52269e-11	0.251772	8.74401e-07
ITM2B	3.06151e-13	0.251726	7.59929e-09
IER5	4.99729e-06	0.251551	0.124043
RPS20	2.45017e-10	0.25113	6.0818e-06
RPS9	3.95929e-20	0.250881	9.82775e-16
HSP90AB1	5.63959e-06	0.250133	0.139986
XAF1	0.00221288	-0.251262	1
S100A8	0.000349853	-0.252811	1
NIPBL	9.67594e-06	-0.252831	0.240176
EIF2AK2	0.00311618	-0.252952	1
GIMAP8	1.74686e-06	-0.253911	0.0433606
CD36	0.000118114	-0.255687	1
KDM5A	1.86388e-07	-0.256594	0.00462652
HNRNPU	2.23517e-07	-0.256718	0.00554813
EPSTI1	0.00305236	-0.258535	1
GRN	1.68195e-08	-0.260537	0.000417494
FTX	1.35084e-05	-0.261632	0.335307
SLFN5	0.000484403	-0.26325	1
TNFRSF1A	1.85933e-10	-0.264671	4.61524e-06
C1orf56	3.64036e-06	-0.265025	0.0903611
RSAD2	0.000300301	-0.268525	1
C20orf27	2.38117e-06	-0.272068	0.0591055
CD14	0.00242706	-0.274296	1
OAS3	2.38689e-05	-0.279488	0.592474
MIS18BP1	1.01607e-06	-0.284582	0.0252209
PARP14	0.00562312	-0.284758	1
IFIT1	1.89101e-05	-0.285181	0.469386
JAML	1.1688e-07	-0.285229	0.00290119
FKBP5	2.14966e-08	-0.289154	0.00053359
ZFP36L1	0.000299628	-0.291167	1
2023-03-01	6.09632e-08	-0.293526	0.00151323
NFIA	1.49445e-06	-0.294859	0.0370952
NEAT1	4.12351e-06	-0.296586	0.102354
PPT1	4.68364e-11	-0.300025	1.16257e-06
LILRA1	2.61624e-08	-0.301146	0.000649404
NKTR	1.71096e-06	-0.305034	0.0424694
MT-ND5	0.000396022	-0.305237	1
KLF2	1.87461e-09	-0.310214	4.65315e-05
SNRPN	8.71955e-30	-0.311277	2.16437e-25
MT-CO3	3.58685e-09	-0.318258	8.90328e-05
MT-ND6	8.20018e-07	-0.320225	0.0203545
IFIT3	0.000947796	-0.322445	1
CCDC88A	5.34376e-09	-0.323114	0.000132643
HSPA8	3.2484e-14	-0.324126	8.06318e-10
ZNF217	1.42635e-08	-0.327071	0.000354048
GIMAP4	9.75498e-12	-0.327187	2.42138e-07
C1QA	0.00538398	-0.327308	1
RNF213	1.32077e-06	-0.328421	0.0327842
IGKC	3.19216e-05	-0.328615	0.792358
LSP1	3.73527e-14	-0.329777	9.27169e-10
CD81	3.39015e-08	-0.33355	0.000841503
MACF1	3.07605e-07	-0.333998	0.00763537
RNF144B	2.23403e-05	-0.334196	0.554531
UTRN	1.80263e-08	-0.335691	0.00044745
LTA4H	2.70823e-09	-0.336002	6.72237e-05
ADA2	4.95702e-11	-0.336714	1.23043e-06
C1QB	0.122687	-0.336892	1
GARS-DT	4.1063e-11	-0.339144	1.01927e-06
UBE3A	5.18879e-13	-0.345632	1.28796e-08
MT-ND4L	0.000525551	-0.350047	1
HLA-DQA1	0.00109965	-0.362953	1
MT-CO2	5.0945e-14	-0.370511	1.26456e-09
DUSP6	2.71627e-07	-0.385976	0.00674234
CX3CR1	1.2685e-07	-0.387517	0.00314868
MT-ND2	7.68952e-10	-0.40614	1.90869e-05
MX1	4.6597e-07	-0.417847	0.0115663
AC004687.1	5.29828e-16	-0.437716	1.31514e-11
GIMAP7	7.70649e-15	-0.441459	1.91291e-10
IFI44L	2.66635e-07	-0.468695	0.00661842
MT-ND4	1.30096e-19	-0.516235	3.22925e-15
RHOB	8.10094e-20	-0.540193	2.01082e-15
TXNIP	1.28536e-23	-0.545015	3.19052e-19
HLA-DRB5	2.33604e-43	-1.36256	5.79852e-39
XIST	5.9724e-29	-1.49182	1.48247e-24
