# Supplementary material for: CD16+ monocytes are involved in the hyper-inflammatory state of Prader-Willi Syndrome by single-cell transcriptomic analysis
Source: Front Immunol. 2023 May 11;14:1153730. doi: 10.3389/fimmu.2023.1153730 (PMC10213932; doi:10.3389/fimmu.2023.1153730)
Supplement: Supplementary file 1 [file DataSheet_1.zip › Supplementary material/Supplementary Table 12.xlsx]

## Sheet: Sheet1
Supplementary Table 12 Representative GO terms and pathways enriched in CD16+ monocytes up-regulated DEGs in PWS.
	ONTOLOGY	ID	Description	GeneRatio	BgRatio	pvalue	p.adjust	qvalue	geneID	Count
GO:0097193	BP	GO:0097193	intrinsic apoptotic signaling pathway	15/101	283/18862	2.84334e-11	6.8354e-08	5.34549e-08	PPP1R15A/TNF/CRIP1/BCL2A1/SOD2/DDIT3/CDKN1A/PMAIP1/PLAUR/CDKN2D/SKIL/CEBPB/SELENOK/ATF4/BCL3	15
GO:0006413	BP	GO:0006413	translational initiation	12/101	193/18862	5.03344e-10	6.05019e-07	4.73143e-07	RPS26/PPP1R15A/TNF/RPS29/EIF1/EIF1AY/RPL38/RPS27/ATF4/RPL37A/RPS20/RPS9	12
GO:0001819	BP	GO:0001819	positive regulation of cytokine production	15/101	437/18862	1.12937e-08	9.05005e-06	7.07741e-06	CD83/TNF/CCL3/IRF1/DDIT3/LILRA5/HLA-F/CTNNB1/FFAR2/LPL/CD86/CEBPB/SELENOK/ATF4/BCL3	15
GO:0019083	BP	GO:0019083	viral transcription	10/101	180/18862	4.42541e-08	2.65967e-05	2.07994e-05	RPS26/ZFP36/CCL3/JUN/RPS29/RPL38/RPS27/RPL37A/RPS20/RPS9	10
GO:0042594	BP	GO:0042594	response to starvation	10/101	196/18862	9.87081e-08	4.34952e-05	3.40146e-05	ZFP36/ATF3/DDIT3/CDKN1A/GABARAPL1/PMAIP1/JUN/UPP1/ATF4/ULK1	10
GO:0019080	BP	GO:0019080	viral gene expression	10/101	198/18862	1.08557e-07	4.34952e-05	3.40146e-05	RPS26/ZFP36/CCL3/JUN/RPS29/RPL38/RPS27/RPL37A/RPS20/RPS9	10
GO:0032496	BP	GO:0032496	response to lipopolysaccharide	12/101	326/18862	1.74892e-07	6.00628e-05	4.69709e-05	NFKBIA/ZFP36/FOS/TNF/CCL3/SOD2/JUND/LITAF/JUN/CD55/CD86/CEBPB	12
GO:1990440	BP	GO:1990440	positive regulation of transcription from RNA polymerase II promoter in response to endoplasmic reticulum stress	4/101	11/18862	2.48286e-07	6.64275e-05	5.19483e-05	ATF3/DDIT3/CEBPB/ATF4	4
GO:0009991	BP	GO:0009991	response to extracellular stimulus	14/101	477/18862	2.48689e-07	6.64275e-05	5.19483e-05	ZFP36/FOS/ATF3/SOD2/DDIT3/CDKN1A/GABARAPL1/PMAIP1/JUN/LPL/CDKN2D/UPP1/ATF4/ULK1	14
GO:0002237	BP	GO:0002237	response to molecule of bacterial origin	12/101	346/18862	3.31196e-07	7.96196e-05	6.22649e-05	NFKBIA/ZFP36/FOS/TNF/CCL3/SOD2/JUND/LITAF/JUN/CD55/CD86/CEBPB	12
GO:0043525	BP	GO:0043525	positive regulation of neuron apoptotic process	6/101	54/18862	4.25598e-07	9.30126e-05	7.27386e-05	TNF/CCL3/DDIT3/JUN/CTNNB1/ATF4	6
GO:0031668	BP	GO:0031668	cellular response to extracellular stimulus	10/101	235/18862	5.30763e-07	0.000106032	8.29202e-05	FOS/ATF3/CDKN1A/GABARAPL1/PMAIP1/JUN/LPL/UPP1/ATF4/ULK1	10
GO:0022407	BP	GO:0022407	regulation of cell-cell adhesion	13/101	437/18862	5.95106e-07	0.000106032	8.29202e-05	HES1/CD83/TNF/IRF1/MYADM/CD55/MAP3K8/PLAUR/SMAD7/CD86/CEBPB/SELENOK/RUNX3	13
GO:1901216	BP	GO:1901216	positive regulation of neuron death	7/101	92/18862	6.17491e-07	0.000106032	8.29202e-05	FOS/TNF/CCL3/DDIT3/JUN/CTNNB1/ATF4	7
GO:0071496	BP	GO:0071496	cellular response to external stimulus	11/101	303/18862	6.75518e-07	0.000108263	8.4665e-05	FOS/ATF3/IRF1/CDKN1A/GABARAPL1/PMAIP1/JUN/LPL/UPP1/ATF4/ULK1	11
GO:0031667	BP	GO:0031667	response to nutrient levels	13/101	451/18862	8.47996e-07	0.000125538	9.81743e-05	ZFP36/ATF3/SOD2/DDIT3/CDKN1A/GABARAPL1/PMAIP1/JUN/LPL/CDKN2D/UPP1/ATF4/ULK1	13
GO:0070059	BP	GO:0070059	intrinsic apoptotic signaling pathway in response to endoplasmic reticulum stress	6/101	61/18862	8.87747e-07	0.000125538	9.81743e-05	PPP1R15A/DDIT3/PMAIP1/CEBPB/SELENOK/ATF4	6
GO:0008630	BP	GO:0008630	intrinsic apoptotic signaling pathway in response to DNA damage	7/101	100/18862	1.08961e-06	0.000145523	0.000113803	TNF/CRIP1/BCL2A1/CDKN1A/CDKN2D/SKIL/BCL3	7
GO:0006614	BP	GO:0006614	SRP-dependent cotranslational protein targeting to membrane	7/101	105/18862	1.51586e-06	0.00018155	0.000141978	RPS26/RPS29/RPL38/RPS27/RPL37A/RPS20/RPS9	7
GO:1903037	BP	GO:1903037	regulation of leukocyte cell-cell adhesion	11/101	330/18862	1.55725e-06	0.00018155	0.000141978	HES1/CD83/TNF/IRF1/CD55/MAP3K8/SMAD7/CD86/CEBPB/SELENOK/RUNX3	11
GO:0070972	BP	GO:0070972	protein localization to endoplasmic reticulum	8/101	152/18862	1.58592e-06	0.00018155	0.000141978	RPS26/PPP1R15A/RPS29/RPL38/RPS27/RPL37A/RPS20/RPS9	8
GO:0031669	BP	GO:0031669	cellular response to nutrient levels	9/101	210/18862	1.90795e-06	0.000208019	0.000162677	ATF3/CDKN1A/GABARAPL1/PMAIP1/JUN/LPL/UPP1/ATF4/ULK1	9
GO:0006613	BP	GO:0006613	cotranslational protein targeting to membrane	7/101	110/18862	2.07362e-06	0.000208019	0.000162677	RPS26/RPS29/RPL38/RPS27/RPL37A/RPS20/RPS9	7
GO:0050867	BP	GO:0050867	positive regulation of cell activation	12/101	412/18862	2.07673e-06	0.000208019	0.000162677	HES1/CD83/CCL3/CDKN1A/LILRA5/HLA-F/CD55/MAP3K8/PLEK/CD86/SELENOK/RUNX3	12
GO:1903706	BP	GO:1903706	regulation of hemopoiesis	12/101	415/18862	2.23856e-06	0.00021061	0.000164703	CD83/NFKBIA/ZFP36/FOS/TNF/CCL3/IRF1/JUN/SMAD7/CD86/CEBPB/RUNX3	12
GO:0022409	BP	GO:0022409	positive regulation of cell-cell adhesion	10/101	276/18862	2.27781e-06	0.00021061	0.000164703	HES1/CD83/TNF/CD55/MAP3K8/PLAUR/SMAD7/CD86/SELENOK/RUNX3	10
GO:1902105	BP	GO:1902105	regulation of leukocyte differentiation	10/101	279/18862	2.50903e-06	0.000223397	0.000174703	CD83/FOS/TNF/CCL3/IRF1/JUN/SMAD7/CD86/CEBPB/RUNX3	10
GO:0045444	BP	GO:0045444	fat cell differentiation	9/101	221/18862	2.90338e-06	0.000249276	0.000194941	HES1/ZFP36/NR4A1/TNF/DDIT3/ARL4A/FFAR2/LPL/CEBPB	9
GO:0051101	BP	GO:0051101	regulation of DNA binding	7/101	118/18862	3.31782e-06	0.000275036	0.000215086	HES1/NFKBIA/DDIT3/JUN/CTNNB1/PLAUR/BCL3	7
GO:0000184	BP	GO:0000184	nuclear-transcribed mRNA catabolic process, nonsense-mediated decay	7/101	120/18862	3.71107e-06	0.000287787	0.000225058	RPS26/RPS29/RPL38/RPS27/RPL37A/RPS20/RPS9	7
GO:0045047	BP	GO:0045047	protein targeting to ER	7/101	120/18862	3.71107e-06	0.000287787	0.000225058	RPS26/RPS29/RPL38/RPS27/RPL37A/RPS20/RPS9	7
GO:0007159	BP	GO:0007159	leukocyte cell-cell adhesion	11/101	366/18862	4.22047e-06	0.000317063	0.000247953	HES1/CD83/TNF/IRF1/CD55/MAP3K8/SMAD7/CD86/CEBPB/SELENOK/RUNX3	11
GO:0071216	BP	GO:0071216	cellular response to biotic stimulus	9/101	233/18862	4.47073e-06	0.000325686	0.000254696	NFKBIA/ZFP36/TNF/CCL3/DDIT3/LITAF/CD55/CD86/CEBPB	9
GO:0072599	BP	GO:0072599	establishment of protein localization to endoplasmic reticulum	7/101	124/18862	4.61479e-06	0.000326293	0.000255171	RPS26/RPS29/RPL38/RPS27/RPL37A/RPS20/RPS9	7
GO:0009314	BP	GO:0009314	response to radiation	12/101	447/18862	4.79651e-06	0.000329452	0.000257641	FOS/CRIP1/SOD2/BHLHE40/CDKN1A/JUND/JUN/PLK3/CDKN2D/TIMP1/ATF4/BCL3	12
GO:1901214	BP	GO:1901214	regulation of neuron death	10/101	302/18862	5.06948e-06	0.000338529	0.00026474	FOS/TNF/CCL3/SOD2/DDIT3/HLA-F/JUN/CTNNB1/CEBPB/ATF4	10
GO:2001238	BP	GO:2001238	positive regulation of extrinsic apoptotic signaling pathway	5/101	48/18862	5.6828e-06	0.000369228	0.000288748	G0S2/TNF/ATF3/PMAIP1/SKIL	5
GO:0036499	BP	GO:0036499	PERK-mediated unfolded protein response	4/101	23/18862	6.34122e-06	0.000401166	0.000313724	PPP1R15A/ATF3/DDIT3/ATF4	4
GO:0050729	BP	GO:0050729	positive regulation of inflammatory response	7/101	133/18862	7.33299e-06	0.000452013	0.000353488	NFKBIA/TNF/CCL3/LILRA5/FFAR2/LPL/CEBPB	7
GO:0036003	BP	GO:0036003	positive regulation of transcription from RNA polymerase II promoter in response to stress	4/101	24/18862	7.57823e-06	0.000455452	0.000356177	ATF3/DDIT3/CEBPB/ATF4	4
GO:0050863	BP	GO:0050863	regulation of T cell activation	10/101	327/18862	1.01758e-05	0.000596647	0.000466596	HES1/CD83/IRF1/CD55/MAP3K8/SMAD7/CD86/CEBPB/SELENOK/RUNX3	10
GO:0043523	BP	GO:0043523	regulation of neuron apoptotic process	8/101	197/18862	1.08237e-05	0.000605121	0.000473223	TNF/CCL3/SOD2/DDIT3/JUN/CTNNB1/CEBPB/ATF4	8
GO:0071222	BP	GO:0071222	cellular response to lipopolysaccharide	8/101	197/18862	1.08237e-05	0.000605121	0.000473223	NFKBIA/ZFP36/TNF/CCL3/LITAF/CD55/CD86/CEBPB	8
GO:0140467	BP	GO:0140467	integrated stress response signaling	4/101	27/18862	1.23628e-05	0.000675459	0.000528229	PPP1R15A/ATF3/DDIT3/ATF4	4
GO:0009612	BP	GO:0009612	response to mechanical stimulus	8/101	202/18862	1.29869e-05	0.000693789	0.000542564	CXCR4/NFKBIA/FOS/IRF1/JUND/JUN/CTNNB1/FOSB	8
GO:0070997	BP	GO:0070997	neuron death	10/101	342/18862	1.50075e-05	0.000784306	0.000613351	FOS/TNF/CCL3/SOD2/DDIT3/HLA-F/JUN/CTNNB1/CEBPB/ATF4	10
GO:0046631	BP	GO:0046631	alpha-beta T cell activation	7/101	149/18862	1.54154e-05	0.000788479	0.000616614	CD83/IRF1/CD55/SMAD7/CD86/RUNX3/BCL3	7
GO:0000956	BP	GO:0000956	nuclear-transcribed mRNA catabolic process	8/101	208/18862	1.60531e-05	0.000790292	0.000618032	RPS26/ZFP36/RPS29/RPL38/RPS27/RPL37A/RPS20/RPS9	8
GO:0035710	BP	GO:0035710	CD4-positive, alpha-beta T cell activation	6/101	100/18862	1.61083e-05	0.000790292	0.000618032	CD83/CD55/SMAD7/CD86/RUNX3/BCL3	6
GO:0071219	BP	GO:0071219	cellular response to molecule of bacterial origin	8/101	209/18862	1.6619e-05	0.000795303	0.00062195	NFKBIA/ZFP36/TNF/CCL3/LITAF/CD55/CD86/CEBPB	8
GO:0046634	BP	GO:0046634	regulation of alpha-beta T cell activation	6/101	101/18862	1.7052e-05	0.000795303	0.00062195	CD83/IRF1/CD55/SMAD7/CD86/RUNX3	6
GO:0045785	BP	GO:0045785	positive regulation of cell adhesion	11/101	425/18862	1.72029e-05	0.000795303	0.00062195	HES1/CD83/TNF/MYADM/CD55/MAP3K8/PLAUR/SMAD7/CD86/SELENOK/RUNX3	11
GO:0051250	BP	GO:0051250	negative regulation of lymphocyte activation	7/101	153/18862	1.83051e-05	0.000830293	0.000649314	IRF1/HLA-F/SAMSN1/SMAD7/CD86/CEBPB/RUNX3	7
GO:0009267	BP	GO:0009267	cellular response to starvation	7/101	157/18862	2.16286e-05	0.000962875	0.000752997	ATF3/CDKN1A/GABARAPL1/PMAIP1/JUN/UPP1/ATF4	7
GO:0046632	BP	GO:0046632	alpha-beta T cell differentiation	6/101	107/18862	2.36961e-05	0.00103573	0.000809974	CD83/IRF1/SMAD7/CD86/RUNX3/BCL3	6
GO:0032673	BP	GO:0032673	regulation of interleukin-4 production	4/101	32/18862	2.48162e-05	0.00106532	0.000833115	CD83/DDIT3/CD86/CEBPB	4
GO:0043618	BP	GO:0043618	regulation of transcription from RNA polymerase II promoter in response to stress	6/101	109/18862	2.63238e-05	0.00111022	0.000868223	ATF3/DDIT3/JUN/DNAJB1/CEBPB/ATF4	6
GO:0032633	BP	GO:0032633	interleukin-4 production	4/101	33/18862	2.81233e-05	0.00116566	0.000911584	CD83/DDIT3/CD86/CEBPB	4
GO:1903555	BP	GO:1903555	regulation of tumor necrosis factor superfamily cytokine production	7/101	164/18862	2.86387e-05	0.0011669	0.000912554	ZFP36/CCL3/LILRA5/LPL/CD86/SELENOK/BCL3	7
GO:2000514	BP	GO:2000514	regulation of CD4-positive, alpha-beta T cell activation	5/101	67/18862	2.95745e-05	0.00118495	0.000926667	CD83/CD55/SMAD7/CD86/RUNX3	5
GO:0071706	BP	GO:0071706	tumor necrosis factor superfamily cytokine production	7/101	167/18862	3.21674e-05	0.00126771	0.00099139	ZFP36/CCL3/LILRA5/LPL/CD86/SELENOK/BCL3	7
GO:0051402	BP	GO:0051402	neuron apoptotic process	8/101	230/18862	3.30162e-05	0.00128018	0.00100114	TNF/CCL3/SOD2/DDIT3/JUN/CTNNB1/CEBPB/ATF4	8
GO:0043620	BP	GO:0043620	regulation of DNA-templated transcription in response to stress	6/101	115/18862	3.56436e-05	0.00136012	0.00106365	ATF3/DDIT3/JUN/DNAJB1/CEBPB/ATF4	6
GO:1903039	BP	GO:1903039	positive regulation of leukocyte cell-cell adhesion	8/101	234/18862	3.73202e-05	0.00138403	0.00108235	HES1/CD83/TNF/CD55/MAP3K8/CD86/SELENOK/RUNX3	8
GO:0001659	BP	GO:0001659	temperature homeostasis	7/101	171/18862	3.74218e-05	0.00138403	0.00108235	G0S2/CXCR4/TNF/DDIT3/KDM6B/CEBPB/ATF4	7
GO:1902043	BP	GO:1902043	positive regulation of extrinsic apoptotic signaling pathway via death domain receptors	3/101	13/18862	4.09908e-05	0.00149306	0.00116762	ATF3/PMAIP1/SKIL	3
GO:0042110	BP	GO:0042110	T cell activation	11/101	474/18862	4.66581e-05	0.00167412	0.00130921	HES1/CD83/IRF1/CD55/MAP3K8/SMAD7/CD86/CEBPB/SELENOK/RUNX3/BCL3	11
GO:0071347	BP	GO:0071347	cellular response to interleukin-1	7/101	180/18862	5.18546e-05	0.00183321	0.00143363	NFKBIA/CCL3/CCL3L1/MAP3K8/GBP2/SQSTM1/CEBPB	7
GO:0009416	BP	GO:0009416	response to light stimulus	9/101	319/18862	5.40072e-05	0.00188164	0.0014715	FOS/CRIP1/BHLHE40/CDKN1A/JUND/CDKN2D/TIMP1/ATF4/BCL3	9
GO:0002695	BP	GO:0002695	negative regulation of leukocyte activation	7/101	182/18862	5.56124e-05	0.00190989	0.00149359	IRF1/HLA-F/SAMSN1/SMAD7/CD86/CEBPB/RUNX3	7
GO:0001503	BP	GO:0001503	ossification	10/101	401/18862	5.79568e-05	0.00193511	0.00151332	JUNB/TNF/CCL3/JUND/SRGN/RPL38/SMAD7/CEBPB/ATF4/RUNX3	10
GO:0002696	BP	GO:0002696	positive regulation of leukocyte activation	10/101	401/18862	5.79568e-05	0.00193511	0.00151332	HES1/CD83/CCL3/CDKN1A/HLA-F/CD55/MAP3K8/CD86/SELENOK/RUNX3	10
GO:2001235	BP	GO:2001235	positive regulation of apoptotic signaling pathway	6/101	126/18862	5.9506e-05	0.00195962	0.00153248	G0S2/TNF/ATF3/DDIT3/PMAIP1/SKIL	6
GO:0002683	BP	GO:0002683	negative regulation of immune system process	10/101	403/18862	6.04127e-05	0.0019626	0.00153481	TNF/CCL3/IRF1/HLA-F/CD55/SAMSN1/SMAD7/CD86/CEBPB/RUNX3	10
GO:0043367	BP	GO:0043367	CD4-positive, alpha-beta T cell differentiation	5/101	81/18862	7.39513e-05	0.00237038	0.00185371	CD83/SMAD7/CD86/RUNX3/BCL3	5
GO:0045598	BP	GO:0045598	regulation of fat cell differentiation	6/101	136/18862	9.09503e-05	0.0028769	0.00224982	HES1/ZFP36/TNF/DDIT3/LPL/CEBPB	6
GO:0050866	BP	GO:0050866	negative regulation of cell activation	7/101	200/18862	0.000100578	0.00314012	0.00245567	IRF1/HLA-F/SAMSN1/SMAD7/CD86/CEBPB/RUNX3	7
GO:2001233	BP	GO:2001233	regulation of apoptotic signaling pathway	9/101	348/18862	0.000105032	0.00323714	0.00253154	G0S2/TNF/ATF3/SOD2/DDIT3/PMAIP1/PLAUR/CDKN2D/SKIL	9
GO:0009409	BP	GO:0009409	response to cold	4/101	47/18862	0.000115741	0.00352204	0.00275434	NFKBIA/FOS/SOD2/LPL	4
GO:0090150	BP	GO:0090150	establishment of protein localization to membrane	9/101	354/18862	0.000119524	0.00352716	0.00275834	RPS26/PMAIP1/RPS29/VAMP5/RPL38/RPS27/RPL37A/RPS20/RPS9	9
GO:0070555	BP	GO:0070555	response to interleukin-1	7/101	206/18862	0.000120891	0.00352716	0.00275834	NFKBIA/CCL3/CCL3L1/MAP3K8/GBP2/SQSTM1/CEBPB	7
GO:1903557	BP	GO:1903557	positive regulation of tumor necrosis factor superfamily cytokine production	5/101	90/18862	0.000122119	0.00352716	0.00275834	CCL3/LILRA5/LPL/CD86/SELENOK	5
GO:0106106	BP	GO:0106106	cold-induced thermogenesis	6/101	144/18862	0.000124607	0.00352716	0.00275834	G0S2/CXCR4/DDIT3/KDM6B/CEBPB/ATF4	6
GO:0120161	BP	GO:0120161	regulation of cold-induced thermogenesis	6/101	144/18862	0.000124607	0.00352716	0.00275834	G0S2/CXCR4/DDIT3/KDM6B/CEBPB/ATF4	6
GO:0051251	BP	GO:0051251	positive regulation of lymphocyte activation	9/101	356/18862	0.000124712	0.00352716	0.00275834	HES1/CD83/CDKN1A/HLA-F/CD55/MAP3K8/CD86/SELENOK/RUNX3	9
GO:0009411	BP	GO:0009411	response to UV	6/101	146/18862	0.000134397	0.00374405	0.00292796	CRIP1/CDKN1A/CDKN2D/TIMP1/ATF4/BCL3	6
GO:0030316	BP	GO:0030316	osteoclast differentiation	5/101	92/18862	0.000135496	0.00374405	0.00292796	FOS/JUNB/TNF/CCL3/CEBPB	5
GO:0006612	BP	GO:0006612	protein targeting to membrane	7/101	211/18862	0.00014026	0.00383166	0.00299647	RPS26/RPS29/RPL38/RPS27/RPL37A/RPS20/RPS9	7
GO:0002367	BP	GO:0002367	cytokine production involved in immune response	5/101	93/18862	0.000142592	0.00385157	0.00301205	TNF/HLA-F/CD55/FFAR2/SMAD7	5
GO:0050870	BP	GO:0050870	positive regulation of T cell activation	7/101	212/18862	0.000144421	0.00385764	0.00301679	HES1/CD83/CD55/MAP3K8/CD86/SELENOK/RUNX3	7
GO:0001818	BP	GO:0001818	negative regulation of cytokine production	9/101	367/18862	0.000156744	0.00412358	0.00322476	CD83/ZFP36/TNF/DDIT3/LILRA5/HLA-F/SRGN/SMAD7/BCL3	9
GO:0051412	BP	GO:0051412	response to corticosterone	3/101	20/18862	0.000158997	0.00412358	0.00322476	FOS/CDKN1A/FOSB	3
GO:0043370	BP	GO:0043370	regulation of CD4-positive, alpha-beta T cell differentiation	4/101	51/18862	0.000159523	0.00412358	0.00322476	CD83/SMAD7/CD86/RUNX3	4
GO:0010720	BP	GO:0010720	positive regulation of cell development	8/101	290/18862	0.000166397	0.00425552	0.00332795	HES1/CXCR4/TNF/CTNNB1/MYADM/SMAD7/SKIL/CUX1	8
GO:1990845	BP	GO:1990845	adaptive thermogenesis	6/101	153/18862	0.000173561	0.00439201	0.00343468	G0S2/CXCR4/DDIT3/KDM6B/CEBPB/ATF4	6
GO:1902107	BP	GO:1902107	positive regulation of leukocyte differentiation	6/101	154/18862	0.000179823	0.00445665	0.00348523	CD83/FOS/TNF/JUN/CD86/RUNX3	6
GO:1903708	BP	GO:1903708	positive regulation of hemopoiesis	6/101	154/18862	0.000179823	0.00445665	0.00348523	CD83/FOS/TNF/JUN/CD86/RUNX3	6
GO:0006984	BP	GO:0006984	ER-nucleus signaling pathway	4/101	53/18862	0.000185398	0.00453034	0.00354286	PPP1R15A/ATF3/DDIT3/ATF4	4
GO:0050670	BP	GO:0050670	regulation of lymphocyte proliferation	7/101	221/18862	0.000186566	0.00453034	0.00354286	HES1/IRF1/CDKN1A/CD55/CD86/CEBPB/SELENOK	7
GO:0034976	BP	GO:0034976	response to endoplasmic reticulum stress	8/101	296/18862	0.00019132	0.00459932	0.00359681	PPP1R15A/ATF3/DDIT3/PMAIP1/JUN/CEBPB/SELENOK/ATF4	8
GO:0032944	BP	GO:0032944	regulation of mononuclear cell proliferation	7/101	223/18862	0.000197162	0.00469286	0.00366995	HES1/IRF1/CDKN1A/CD55/CD86/CEBPB/SELENOK	7
GO:0035994	BP	GO:0035994	response to muscle stretch	3/101	22/18862	0.00021312	0.00499875	0.00390917	NFKBIA/FOS/CTNNB1	3
GO:0001836	BP	GO:0001836	release of cytochrome c from mitochondria	4/101	55/18862	0.000214173	0.00499875	0.00390917	SOD2/PMAIP1/JUN/PLAUR	4
GO:0032680	BP	GO:0032680	regulation of tumor necrosis factor production	6/101	160/18862	0.000221246	0.00506548	0.00396136	ZFP36/CCL3/LILRA5/LPL/SELENOK/BCL3	6
GO:2001242	BP	GO:2001242	regulation of intrinsic apoptotic signaling pathway	6/101	160/18862	0.000221246	0.00506548	0.00396136	SOD2/DDIT3/PMAIP1/PLAUR/CDKN2D/SKIL	6
GO:0009266	BP	GO:0009266	response to temperature stimulus	7/101	228/18862	0.000225797	0.00511306	0.00399856	CXCR4/NFKBIA/FOS/SOD2/CDKN1A/LPL/DNAJB1	7
GO:0007568	BP	GO:0007568	aging	8/101	304/18862	0.000229253	0.00511306	0.00399856	FOS/BCL2A1/SOD2/CDKN1A/JUND/LITAF/JUN/TIMP1	8
GO:0032731	BP	GO:0032731	positive regulation of interleukin-1 beta production	4/101	56/18862	0.000229705	0.00511306	0.00399856	TNF/CCL3/LILRA5/LPL	4
GO:0032640	BP	GO:0032640	tumor necrosis factor production	6/101	162/18862	0.000236609	0.00521842	0.00408096	ZFP36/CCL3/LILRA5/LPL/SELENOK/BCL3	6
GO:0097305	BP	GO:0097305	response to alcohol	7/101	233/18862	0.000257698	0.00563188	0.0044043	FOS/CCL3/SOD2/CDKN1A/CTNNB1/FOSB/GNG2	7
GO:0031663	BP	GO:0031663	lipopolysaccharide-mediated signaling pathway	4/101	58/18862	0.000263176	0.00564956	0.00441813	NFKBIA/TNF/CCL3/CD55	4
GO:1901222	BP	GO:1901222	regulation of NIK/NF-kappaB signaling	5/101	106/18862	0.000263208	0.00564956	0.00441813	NFKBIA/TNF/LITAF/CD86/BCL3	5
GO:0007050	BP	GO:0007050	cell cycle arrest	7/101	235/18862	0.000271433	0.00577457	0.00451588	PPP1R15A/IRF1/DDIT3/CDKN1A/PLK3/CDKN2D/SKIL	7
GO:0042129	BP	GO:0042129	regulation of T cell proliferation	6/101	168/18862	0.000287793	0.0060689	0.00474606	HES1/IRF1/CD55/CD86/CEBPB/SELENOK	6
GO:0032515	BP	GO:0032515	negative regulation of phosphoprotein phosphatase activity	4/101	60/18862	0.000300015	0.00617792	0.00483132	PPP1R15A/TNF/PPP1R17/PHACTR1	4
GO:0032722	BP	GO:0032722	positive regulation of chemokine production	4/101	60/18862	0.000300015	0.00617792	0.00483132	TNF/FFAR2/LPL/SELENOK	4
GO:0009636	BP	GO:0009636	response to toxic substance	7/101	239/18862	0.000300673	0.00617792	0.00483132	FOS/CCL3/SOD2/CDKN1A/KDM6B/ATF4/SNN	7
GO:0070663	BP	GO:0070663	regulation of leukocyte proliferation	7/101	241/18862	0.000316213	0.00640411	0.00500821	HES1/IRF1/CDKN1A/CD55/CD86/CEBPB/SELENOK	7
GO:0051235	BP	GO:0051235	maintenance of location	8/101	319/18862	0.000317009	0.00640411	0.00500821	NFKBIA/TNF/CCL3/DDIT3/SRGN/FFAR2/LPL/BCL3	8
GO:0002719	BP	GO:0002719	negative regulation of cytokine production involved in immune response	3/101	26/18862	0.000354262	0.00709705	0.00555011	TNF/HLA-F/SMAD7	3
GO:0045670	BP	GO:0045670	regulation of osteoclast differentiation	4/101	63/18862	0.000362009	0.00719231	0.0056246	FOS/TNF/CCL3/CEBPB	4
GO:0071346	BP	GO:0071346	cellular response to interferon-gamma	6/101	177/18862	0.00038046	0.00749693	0.00586283	CCL3/CCL3L1/IRF1/HLA-F/GBP2/HLA-C	6
GO:0032732	BP	GO:0032732	positive regulation of interleukin-1 production	4/101	64/18862	0.000384566	0.00751624	0.00587792	TNF/CCL3/LILRA5/LPL	4
GO:0035308	BP	GO:0035308	negative regulation of protein dephosphorylation	4/101	65/18862	0.000408111	0.00791209	0.00618749	PPP1R15A/TNF/PPP1R17/PHACTR1	4
GO:0002761	BP	GO:0002761	regulation of myeloid leukocyte differentiation	5/101	118/18862	0.000432017	0.00825503	0.00645568	FOS/TNF/CCL3/JUN/CEBPB	5
GO:0046635	BP	GO:0046635	positive regulation of alpha-beta T cell activation	4/101	66/18862	0.000432668	0.00825503	0.00645568	CD83/CD55/CD86/RUNX3	4
GO:0050868	BP	GO:0050868	negative regulation of T cell activation	5/101	119/18862	0.00044907	0.00850052	0.00664766	IRF1/SMAD7/CD86/CEBPB/RUNX3	5
GO:0046637	BP	GO:0046637	regulation of alpha-beta T cell differentiation	4/101	67/18862	0.000458261	0.00853999	0.00667853	CD83/SMAD7/CD86/RUNX3	4
GO:0050848	BP	GO:0050848	regulation of calcium-mediated signaling	4/101	67/18862	0.000458261	0.00853999	0.00667853	TNF/CCL3/PLEK/SELENOK	4
GO:0045637	BP	GO:0045637	regulation of myeloid cell differentiation	7/101	258/18862	0.000476105	0.00880428	0.00688521	NFKBIA/ZFP36/FOS/TNF/CCL3/JUN/CEBPB	7
GO:0022408	BP	GO:0022408	negative regulation of cell-cell adhesion	6/101	189/18862	0.000538617	0.00980935	0.00767121	IRF1/MYADM/SMAD7/CD86/CEBPB/RUNX3	6
GO:0071248	BP	GO:0071248	cellular response to metal ion	6/101	189/18862	0.000538617	0.00980935	0.00767121	FOS/JUNB/JUND/JUN/FOSB/ATF4	6
GO:0046685	BP	GO:0046685	response to arsenic-containing substance	3/101	30/18862	0.000544667	0.00984495	0.00769905	ATF3/CDKN1A/ATF4	3
GO:0010038	BP	GO:0010038	response to metal ion	8/101	352/18862	0.000608237	0.010912	0.00853348	FOS/JUNB/CRIP1/SOD2/JUND/JUN/FOSB/ATF4	8
GO:0051090	BP	GO:0051090	regulation of DNA-binding transcription factor activity	9/101	444/18862	0.000631275	0.0112209	0.00877507	HES1/NFKBIA/FOS/TNF/BHLHE40/DDIT3/JUN/CTNNB1/SMAD7	9
GO:0042098	BP	GO:0042098	T cell proliferation	6/101	195/18862	0.000634792	0.0112209	0.00877507	HES1/IRF1/CD55/CD86/CEBPB/SELENOK	6
GO:0051385	BP	GO:0051385	response to mineralocorticoid	3/101	32/18862	0.000660261	0.0115815	0.00905709	FOS/CDKN1A/FOSB	3
GO:0051098	BP	GO:0051098	regulation of binding	8/101	357/18862	0.000666933	0.0115815	0.00905709	HES1/NFKBIA/DDIT3/CDKN1A/JUN/CTNNB1/PLAUR/BCL3	8
GO:0034341	BP	GO:0034341	response to interferon-gamma	6/101	197/18862	0.000669646	0.0115815	0.00905709	CCL3/CCL3L1/IRF1/HLA-F/GBP2/HLA-C	6
GO:0042493	BP	GO:0042493	response to drug	8/101	359/18862	0.000691656	0.0118767	0.00928795	CXCR4/FOS/SOD2/CDKN1A/JUN/CTNNB1/LPL/FOSB	8
GO:0031349	BP	GO:0031349	positive regulation of defense response	8/101	361/18862	0.000717114	0.0122265	0.00956153	NFKBIA/TNF/CCL3/LILRA5/HLA-F/FFAR2/LPL/CEBPB	8
GO:0050671	BP	GO:0050671	positive regulation of lymphocyte proliferation	5/101	135/18862	0.000796967	0.013352	0.0104417	HES1/CDKN1A/CD55/CD86/SELENOK	5
GO:0051384	BP	GO:0051384	response to glucocorticoid	5/101	135/18862	0.000796967	0.013352	0.0104417	ZFP36/FOS/TNF/CDKN1A/FOSB	5
GO:0002573	BP	GO:0002573	myeloid leukocyte differentiation	6/101	204/18862	0.000803461	0.013352	0.0104417	FOS/JUNB/TNF/CCL3/JUN/CEBPB	6
GO:0046651	BP	GO:0046651	lymphocyte proliferation	7/101	282/18862	0.000805342	0.013352	0.0104417	HES1/IRF1/CDKN1A/CD55/CD86/CEBPB/SELENOK	7
GO:0032946	BP	GO:0032946	positive regulation of mononuclear cell proliferation	5/101	136/18862	0.000823914	0.0135664	0.0106093	HES1/CDKN1A/CD55/CD86/SELENOK	5
GO:0003158	BP	GO:0003158	endothelium development	5/101	137/18862	0.000851536	0.0138913	0.0108634	CXCR4/TNF/KDM6B/CTNNB1/MYADM	5
GO:0032943	BP	GO:0032943	mononuclear cell proliferation	7/101	285/18862	0.000856745	0.0138913	0.0108634	HES1/IRF1/CDKN1A/CD55/CD86/CEBPB/SELENOK	7
GO:1905898	BP	GO:1905898	positive regulation of response to endoplasmic reticulum stress	3/101	35/18862	0.000861172	0.0138913	0.0108634	PPP1R15A/DDIT3/PMAIP1	3
GO:0002064	BP	GO:0002064	epithelial cell development	6/101	207/18862	0.00086676	0.0138913	0.0108634	CXCR4/TNF/CDKN1A/MYADM/FOSL2/ATF4	6
GO:1903038	BP	GO:1903038	negative regulation of leukocyte cell-cell adhesion	5/101	138/18862	0.000879842	0.0140076	0.0109543	IRF1/SMAD7/CD86/CEBPB/RUNX3	5
GO:0006446	BP	GO:0006446	regulation of translational initiation	4/101	80/18862	0.000896684	0.0141818	0.0110906	PPP1R15A/TNF/EIF1/ATF4	4
GO:0006402	BP	GO:0006402	mRNA catabolic process	8/101	375/18862	0.000917285	0.0144128	0.0112712	RPS26/ZFP36/RPS29/RPL38/RPS27/RPL37A/RPS20/RPS9	8
GO:0002369	BP	GO:0002369	T cell cytokine production	3/101	36/18862	0.000935825	0.0145143	0.0113506	HLA-F/CD55/SMAD7	3
GO:0045730	BP	GO:0045730	respiratory burst	3/101	36/18862	0.000935825	0.0145143	0.0113506	CD55/SELENOK/CD52	3
GO:0071277	BP	GO:0071277	cellular response to calcium ion	4/101	82/18862	0.000983577	0.0151572	0.0118534	FOS/JUNB/JUND/FOSB	4
GO:1904705	BP	GO:1904705	regulation of vascular associated smooth muscle cell proliferation	4/101	83/18862	0.00102917	0.015659	0.0122458	TNF/SOD2/CDKN1A/JUN	4
GO:1990874	BP	GO:1990874	vascular associated smooth muscle cell proliferation	4/101	83/18862	0.00102917	0.015659	0.0122458	TNF/SOD2/CDKN1A/JUN	4
GO:0002718	BP	GO:0002718	regulation of cytokine production involved in immune response	4/101	84/18862	0.00107623	0.01592	0.0124499	TNF/HLA-F/FFAR2/SMAD7	4
GO:0008625	BP	GO:0008625	extrinsic apoptotic signaling pathway via death domain receptors	4/101	84/18862	0.00107623	0.01592	0.0124499	TNF/ATF3/PMAIP1/SKIL	4
GO:0071241	BP	GO:0071241	cellular response to inorganic substance	6/101	216/18862	0.00107995	0.01592	0.0124499	FOS/JUNB/JUND/JUN/FOSB/ATF4	6
GO:0010742	BP	GO:0010742	macrophage derived foam cell differentiation	3/101	38/18862	0.00109715	0.01592	0.0124499	NFKBIA/LPL/SELENOK	3
GO:0030279	BP	GO:0030279	negative regulation of ossification	3/101	38/18862	0.00109715	0.01592	0.0124499	CCL3/SRGN/SMAD7	3
GO:0032733	BP	GO:0032733	positive regulation of interleukin-10 production	3/101	38/18862	0.00109715	0.01592	0.0124499	CD83/LILRA5/BCL3	3
GO:0090077	BP	GO:0090077	foam cell differentiation	3/101	38/18862	0.00109715	0.01592	0.0124499	NFKBIA/LPL/SELENOK	3
GO:0050769	BP	GO:0050769	positive regulation of neurogenesis	6/101	217/18862	0.00110592	0.01592	0.0124499	HES1/CXCR4/TNF/CTNNB1/SKIL/CUX1	6
GO:0097191	BP	GO:0097191	extrinsic apoptotic signaling pathway	6/101	217/18862	0.00110592	0.01592	0.0124499	G0S2/TNF/ATF3/BCL2A1/PMAIP1/SKIL	6
GO:0019915	BP	GO:0019915	lipid storage	4/101	85/18862	0.00112478	0.0160951	0.0125868	NFKBIA/TNF/FFAR2/LPL	4
GO:0045580	BP	GO:0045580	regulation of T cell differentiation	5/101	146/18862	0.00113224	0.0161059	0.0125953	CD83/IRF1/SMAD7/CD86/RUNX3	5
GO:0032755	BP	GO:0032755	positive regulation of interleukin-6 production	4/101	86/18862	0.00117485	0.0164526	0.0128664	TNF/LILRA5/LPL/SELENOK	4
GO:0060284	BP	GO:0060284	regulation of cell development	9/101	485/18862	0.00117572	0.0164526	0.0128664	HES1/CXCR4/TNF/BHLHE40/CTNNB1/MYADM/SMAD7/SKIL/CUX1	9
GO:0002701	BP	GO:0002701	negative regulation of production of molecular mediator of immune response	3/101	39/18862	0.00118398	0.0164526	0.0128664	TNF/HLA-F/SMAD7	3
GO:2000516	BP	GO:2000516	positive regulation of CD4-positive, alpha-beta T cell activation	3/101	39/18862	0.00118398	0.0164526	0.0128664	CD83/CD55/CD86	3
GO:0070665	BP	GO:0070665	positive regulation of leukocyte proliferation	5/101	148/18862	0.00120294	0.0166199	0.0129973	HES1/CDKN1A/CD55/CD86/SELENOK	5
GO:0032760	BP	GO:0032760	positive regulation of tumor necrosis factor production	4/101	87/18862	0.00122646	0.016684	0.0130474	CCL3/LILRA5/LPL/SELENOK	4
GO:0002725	BP	GO:0002725	negative regulation of T cell cytokine production	2/101	10/18862	0.00124228	0.016684	0.0130474	HLA-F/SMAD7	2
GO:1902237	BP	GO:1902237	positive regulation of endoplasmic reticulum stress-induced intrinsic apoptotic signaling pathway	2/101	10/18862	0.00124228	0.016684	0.0130474	DDIT3/PMAIP1	2
GO:1905461	BP	GO:1905461	positive regulation of vascular associated smooth muscle cell apoptotic process	2/101	10/18862	0.00124228	0.016684	0.0130474	SOD2/ATF4	2
GO:2000343	BP	GO:2000343	positive regulation of chemokine (C-X-C motif) ligand 2 production	2/101	10/18862	0.00124228	0.016684	0.0130474	TNF/LPL	2
GO:0001649	BP	GO:0001649	osteoblast differentiation	6/101	223/18862	0.00127195	0.0169024	0.0132182	JUNB/TNF/CCL3/JUND/CEBPB/ATF4	6
GO:1902895	BP	GO:1902895	positive regulation of pri-miRNA transcription by RNA polymerase II	3/101	40/18862	0.00127503	0.0169024	0.0132182	FOS/TNF/JUN	3
GO:0034644	BP	GO:0034644	cellular response to UV	4/101	88/18862	0.00127963	0.0169024	0.0132182	CRIP1/CDKN1A/TIMP1/ATF4	4
GO:0000302	BP	GO:0000302	response to reactive oxygen species	6/101	224/18862	0.00130138	0.0170957	0.0133694	FOS/SOD2/KDM6B/JUN/OSER1/PLK3	6
GO:0032642	BP	GO:0032642	regulation of chemokine production	4/101	89/18862	0.0013344	0.0174342	0.0136341	TNF/FFAR2/LPL/SELENOK	4
GO:0031960	BP	GO:0031960	response to corticosteroid	5/101	152/18862	0.00135409	0.0175958	0.0137605	ZFP36/FOS/TNF/CDKN1A/FOSB	5
GO:2001236	BP	GO:2001236	regulation of extrinsic apoptotic signaling pathway	5/101	154/18862	0.00143472	0.0185263	0.0144881	G0S2/TNF/ATF3/PMAIP1/SKIL	5
GO:0070661	BP	GO:0070661	leukocyte proliferation	7/101	312/18862	0.00144564	0.0185263	0.0144881	HES1/IRF1/CDKN1A/CD55/CD86/CEBPB/SELENOK	7
GO:0060333	BP	GO:0060333	interferon-gamma-mediated signaling pathway	4/101	91/18862	0.00144881	0.0185263	0.0144881	IRF1/HLA-F/GBP2/HLA-C	4
GO:0030856	BP	GO:0030856	regulation of epithelial cell differentiation	5/101	156/18862	0.00151883	0.0193189	0.0151079	HES1/ZFP36/TNF/CTNNB1/CEBPB	5
GO:0032675	BP	GO:0032675	regulation of interleukin-6 production	5/101	158/18862	0.00160652	0.0203267	0.0158961	TNF/LILRA5/LPL/CEBPB/SELENOK	5
GO:0070167	BP	GO:0070167	regulation of biomineral tissue development	4/101	94/18862	0.001633	0.0205536	0.0160736	CCL3/SRGN/CEBPB/ATF4	4
GO:1903131	BP	GO:1903131	mononuclear cell differentiation	8/101	411/18862	0.00164301	0.0205719	0.0160878	CD83/IRF1/JUN/SMAD7/CD86/CEBPB/RUNX3/BCL3	8
GO:0034614	BP	GO:0034614	cellular response to reactive oxygen species	5/101	159/18862	0.00165174	0.020574	0.0160894	FOS/SOD2/KDM6B/JUN/OSER1	5
GO:0032602	BP	GO:0032602	chemokine production	4/101	95/18862	0.00169786	0.020825	0.0162858	TNF/FFAR2/LPL/SELENOK	4
GO:0060337	BP	GO:0060337	type I interferon signaling pathway	4/101	95/18862	0.00169786	0.020825	0.0162858	IRF1/HLA-F/GBP2/HLA-C	4
GO:0048660	BP	GO:0048660	regulation of smooth muscle cell proliferation	5/101	160/18862	0.00169788	0.020825	0.0162858	TNF/SOD2/CDKN1A/JUN/CTNNB1	5
GO:0006401	BP	GO:0006401	RNA catabolic process	8/101	414/18862	0.00171966	0.0209851	0.016411	RPS26/ZFP36/RPS29/RPL38/RPS27/RPL37A/RPS20/RPS9	8
GO:0071357	BP	GO:0071357	cellular response to type I interferon	4/101	96/18862	0.00176448	0.0213156	0.0166694	IRF1/HLA-F/GBP2/HLA-C	4
GO:0110149	BP	GO:0110149	regulation of biomineralization	4/101	96/18862	0.00176448	0.0213156	0.0166694	CCL3/SRGN/CEBPB/ATF4	4
GO:0032635	BP	GO:0032635	interleukin-6 production	5/101	162/18862	0.001793	0.0214266	0.0167563	TNF/LILRA5/LPL/CEBPB/SELENOK	5
GO:0048659	BP	GO:0048659	smooth muscle cell proliferation	5/101	162/18862	0.001793	0.0214266	0.0167563	TNF/SOD2/CDKN1A/JUN/CTNNB1	5
GO:0034333	BP	GO:0034333	adherens junction assembly	2/101	12/18862	0.00180932	0.0214266	0.0167563	CTNNB1/SMAD7	2
GO:0097201	BP	GO:0097201	negative regulation of transcription from RNA polymerase II promoter in response to stress	2/101	12/18862	0.00180932	0.0214266	0.0167563	JUN/DNAJB1	2
GO:0032677	BP	GO:0032677	regulation of interleukin-8 production	4/101	97/18862	0.00183289	0.021494	0.0168089	TNF/DDIT3/FFAR2/BCL3	4
GO:0120162	BP	GO:0120162	positive regulation of cold-induced thermogenesis	4/101	97/18862	0.00183289	0.021494	0.0168089	G0S2/CXCR4/KDM6B/CEBPB	4
GO:0030099	BP	GO:0030099	myeloid cell differentiation	8/101	419/18862	0.0018537	0.0216325	0.0169172	NFKBIA/ZFP36/FOS/JUNB/TNF/CCL3/JUN/CEBPB	8
GO:0034198	BP	GO:0034198	cellular response to amino acid starvation	3/101	46/18862	0.00191404	0.0222288	0.0173836	ATF3/CDKN1A/ATF4	3
GO:0042102	BP	GO:0042102	positive regulation of T cell proliferation	4/101	99/18862	0.0019752	0.0228287	0.0178527	HES1/CD55/CD86/SELENOK	4
GO:0006417	BP	GO:0006417	regulation of translation	8/101	425/18862	0.00202531	0.0232959	0.0182181	ZFP36/PPP1R15A/TNF/EIF1/RPL38/ATF4/BCL3/RPS9	8
GO:0045581	BP	GO:0045581	negative regulation of T cell differentiation	3/101	47/18862	0.00203665	0.0233148	0.0182329	IRF1/SMAD7/RUNX3	3
GO:0030217	BP	GO:0030217	T cell differentiation	6/101	246/18862	0.00209094	0.0238228	0.0186302	CD83/IRF1/SMAD7/CD86/RUNX3/BCL3	6
GO:0034340	BP	GO:0034340	response to type I interferon	4/101	101/18862	0.00212498	0.0239371	0.0187195	IRF1/HLA-F/GBP2/HLA-C	4
GO:1902106	BP	GO:1902106	negative regulation of leukocyte differentiation	4/101	101/18862	0.00212498	0.0239371	0.0187195	CCL3/IRF1/SMAD7/RUNX3	4
GO:0061043	BP	GO:0061043	regulation of vascular wound healing	2/101	13/18862	0.00213084	0.0239371	0.0187195	CXCR4/TNF	2
GO:0042149	BP	GO:0042149	cellular response to glucose starvation	3/101	48/18862	0.00216405	0.0241971	0.0189228	PMAIP1/UPP1/ATF4	3
GO:0002181	BP	GO:0002181	cytoplasmic translation	4/101	102/18862	0.00220273	0.0245156	0.0191719	RPS26/RPS29/RPL22L1/RPL38	4
GO:0002819	BP	GO:0002819	regulation of adaptive immune response	5/101	170/18862	0.00221295	0.0245158	0.0191721	TNF/IRF1/HLA-F/SAMSN1/SMAD7	5
GO:0019318	BP	GO:0019318	hexose metabolic process	6/101	250/18862	0.00226665	0.0248661	0.019446	TNF/ATF3/PMAIP1/PFKFB3/MIDN/ATF4	6
GO:0032637	BP	GO:0032637	interleukin-8 production	4/101	103/18862	0.00228243	0.0248661	0.019446	TNF/DDIT3/FFAR2/BCL3	4
GO:0032651	BP	GO:0032651	regulation of interleukin-1 beta production	4/101	103/18862	0.00228243	0.0248661	0.019446	TNF/CCL3/LILRA5/LPL	4
GO:0046638	BP	GO:0046638	positive regulation of alpha-beta T cell differentiation	3/101	49/18862	0.00229629	0.0248661	0.019446	CD83/CD86/RUNX3	3
GO:1990928	BP	GO:1990928	response to amino acid starvation	3/101	49/18862	0.00229629	0.0248661	0.019446	ATF3/CDKN1A/ATF4	3
GO:0010923	BP	GO:0010923	negative regulation of phosphatase activity	4/101	104/18862	0.00236409	0.0254855	0.0199304	PPP1R15A/TNF/PPP1R17/PHACTR1	4
GO:1903707	BP	GO:1903707	negative regulation of hemopoiesis	4/101	105/18862	0.00244774	0.0262695	0.0205436	CCL3/IRF1/SMAD7/RUNX3	4
GO:0043374	BP	GO:0043374	CD8-positive, alpha-beta T cell differentiation	2/101	14/18862	0.00247731	0.0263516	0.0206077	IRF1/RUNX3	2
GO:0043922	BP	GO:0043922	negative regulation by host of viral transcription	2/101	14/18862	0.00247731	0.0263516	0.0206077	CCL3/JUN	2
GO:0045619	BP	GO:0045619	regulation of lymphocyte differentiation	5/101	175/18862	0.00250936	0.0265749	0.0207824	CD83/IRF1/SMAD7/CD86/RUNX3	5
GO:0030330	BP	GO:0030330	DNA damage response, signal transduction by p53 class mediator	4/101	106/18862	0.00253341	0.0267119	0.0208895	CDKN1A/PMAIP1/PLK3/BCL3	4
GO:0010921	BP	GO:0010921	regulation of phosphatase activity	5/101	176/18862	0.00257194	0.0269202	0.0210524	PPP1R15A/TNF/PLEK/PPP1R17/PHACTR1	5
GO:1902893	BP	GO:1902893	regulation of pri-miRNA transcription by RNA polymerase II	3/101	51/18862	0.00257556	0.0269202	0.0210524	FOS/TNF/JUN	3
GO:0062197	BP	GO:0062197	cellular response to chemical stress	7/101	347/18862	0.00263362	0.0271935	0.0212661	FOS/SOD2/DDIT3/KDM6B/JUN/OSER1/ATF4	7
GO:0007565	BP	GO:0007565	female pregnancy	5/101	177/18862	0.00263564	0.0271935	0.0212661	FOS/JUNB/TPPP3/FOSB/TIMP1	5
GO:0043433	BP	GO:0043433	negative regulation of DNA-binding transcription factor activity	5/101	177/18862	0.00263564	0.0271935	0.0212661	HES1/NFKBIA/BHLHE40/DDIT3/SMAD7	5
GO:0006979	BP	GO:0006979	response to oxidative stress	8/101	444/18862	0.00265291	0.0272547	0.021314	FOS/SOD2/KDM6B/JUN/OSER1/PLK3/SELENOK/ATF4	8
GO:0050767	BP	GO:0050767	regulation of neurogenesis	7/101	348/18862	0.00267609	0.0273759	0.0214088	HES1/CXCR4/TNF/BHLHE40/CTNNB1/SKIL/CUX1	7
GO:0032611	BP	GO:0032611	interleukin-1 beta production	4/101	108/18862	0.00271089	0.0273866	0.0214171	TNF/CCL3/LILRA5/LPL	4
GO:0002820	BP	GO:0002820	negative regulation of adaptive immune response	3/101	52/18862	0.00272271	0.0273866	0.0214171	HLA-F/SAMSN1/SMAD7	3
GO:0043392	BP	GO:0043392	negative regulation of DNA binding	3/101	52/18862	0.00272271	0.0273866	0.0214171	NFKBIA/DDIT3/JUN	3
GO:0061614	BP	GO:0061614	pri-miRNA transcription by RNA polymerase II	3/101	52/18862	0.00272271	0.0273866	0.0214171	FOS/TNF/JUN	3
GO:0043558	BP	GO:0043558	regulation of translational initiation in response to stress	2/101	15/18862	0.00284848	0.0282965	0.0221287	PPP1R15A/ATF4	2
GO:0045064	BP	GO:0045064	T-helper 2 cell differentiation	2/101	15/18862	0.00284848	0.0282965	0.0221287	CD86/BCL3	2
GO:2000136	BP	GO:2000136	regulation of cell proliferation involved in heart morphogenesis	2/101	15/18862	0.00284848	0.0282965	0.0221287	HES1/CTNNB1	2
GO:0035305	BP	GO:0035305	negative regulation of dephosphorylation	4/101	110/18862	0.00289672	0.0286572	0.0224108	PPP1R15A/TNF/PPP1R17/PHACTR1	4
GO:0051962	BP	GO:0051962	positive regulation of nervous system development	6/101	263/18862	0.00291538	0.0287237	0.0224628	HES1/CXCR4/TNF/CTNNB1/SKIL/CUX1	6
GO:0006986	BP	GO:0006986	response to unfolded protein	5/101	185/18862	0.00318725	0.0310708	0.0242983	PPP1R15A/ATF3/DDIT3/DNAJB1/ATF4	5
GO:0038061	BP	GO:0038061	NIK/NF-kappaB signaling	5/101	185/18862	0.00318725	0.0310708	0.0242983	NFKBIA/TNF/LITAF/CD86/BCL3	5
GO:0045620	BP	GO:0045620	negative regulation of lymphocyte differentiation	3/101	55/18862	0.00319492	0.0310708	0.0242983	IRF1/SMAD7/RUNX3	3
GO:0010224	BP	GO:0010224	response to UV-B	2/101	16/18862	0.00324408	0.0310708	0.0242983	CRIP1/CDKN1A	2
GO:0061323	BP	GO:0061323	cell proliferation involved in heart morphogenesis	2/101	16/18862	0.00324408	0.0310708	0.0242983	HES1/CTNNB1	2
GO:1905288	BP	GO:1905288	vascular associated smooth muscle cell apoptotic process	2/101	16/18862	0.00324408	0.0310708	0.0242983	SOD2/ATF4	2
GO:1905459	BP	GO:1905459	regulation of vascular associated smooth muscle cell apoptotic process	2/101	16/18862	0.00324408	0.0310708	0.0242983	SOD2/ATF4	2
GO:0010883	BP	GO:0010883	regulation of lipid storage	3/101	56/18862	0.00336276	0.0319528	0.0249881	NFKBIA/TNF/LPL	3
GO:0043388	BP	GO:0043388	positive regulation of DNA binding	3/101	56/18862	0.00336276	0.0319528	0.0249881	HES1/CTNNB1/PLAUR	3
GO:0005996	BP	GO:0005996	monosaccharide metabolic process	6/101	272/18862	0.00343987	0.0325568	0.0254604	TNF/ATF3/PMAIP1/PFKFB3/MIDN/ATF4	6
GO:0050727	BP	GO:0050727	regulation of inflammatory response	7/101	366/18862	0.00353481	0.0332044	0.0259668	NFKBIA/TNF/CCL3/LILRA5/FFAR2/LPL/CEBPB	7
GO:0032757	BP	GO:0032757	positive regulation of interleukin-8 production	3/101	57/18862	0.00353591	0.0332044	0.0259668	TNF/DDIT3/FFAR2	3
GO:0071674	BP	GO:0071674	mononuclear cell migration	5/101	190/18862	0.00357166	0.0334096	0.0261273	CXCR4/TNF/CCL3/CCL3L1/SELENOK	5
GO:0019885	BP	GO:0019885	antigen processing and presentation of endogenous peptide antigen via MHC class I	2/101	17/18862	0.00366383	0.0334899	0.0261901	HLA-F/HLA-C	2
GO:0030730	BP	GO:0030730	sequestering of triglyceride	2/101	17/18862	0.00366383	0.0334899	0.0261901	TNF/LPL	2
GO:0034393	BP	GO:0034393	positive regulation of smooth muscle cell apoptotic process	2/101	17/18862	0.00366383	0.0334899	0.0261901	SOD2/ATF4	2
GO:0072567	BP	GO:0072567	chemokine (C-X-C motif) ligand 2 production	2/101	17/18862	0.00366383	0.0334899	0.0261901	TNF/LPL	2
GO:0150078	BP	GO:0150078	positive regulation of neuroinflammatory response	2/101	17/18862	0.00366383	0.0334899	0.0261901	TNF/CCL3	2
GO:2000341	BP	GO:2000341	regulation of chemokine (C-X-C motif) ligand 2 production	2/101	17/18862	0.00366383	0.0334899	0.0261901	TNF/LPL	2
GO:0002763	BP	GO:0002763	positive regulation of myeloid leukocyte differentiation	3/101	58/18862	0.00371442	0.0337498	0.0263934	FOS/TNF/JUN	3
GO:0008637	BP	GO:0008637	apoptotic mitochondrial changes	4/101	118/18862	0.0037273	0.0337498	0.0263934	SOD2/PMAIP1/JUN/PLAUR	4
GO:0031099	BP	GO:0031099	regeneration	5/101	192/18862	0.00373438	0.0337498	0.0263934	CDKN1A/SRSF5/NINJ1/CEBPB/ULK1	5
GO:0032652	BP	GO:0032652	regulation of interleukin-1 production	4/101	119/18862	0.00384132	0.0343291	0.0268464	TNF/CCL3/LILRA5/LPL	4
GO:0043666	BP	GO:0043666	regulation of phosphoprotein phosphatase activity	4/101	119/18862	0.00384132	0.0343291	0.0268464	PPP1R15A/TNF/PPP1R17/PHACTR1	4
GO:0045446	BP	GO:0045446	endothelial cell differentiation	4/101	119/18862	0.00384132	0.0343291	0.0268464	CXCR4/TNF/KDM6B/MYADM	4
GO:0032663	BP	GO:0032663	regulation of interleukin-2 production	3/101	59/18862	0.00389835	0.0345816	0.0270439	CD83/ZFP36/CD86	3
GO:1902041	BP	GO:1902041	regulation of extrinsic apoptotic signaling pathway via death domain receptors	3/101	59/18862	0.00389835	0.0345816	0.0270439	ATF3/PMAIP1/SKIL	3
GO:0032653	BP	GO:0032653	regulation of interleukin-10 production	3/101	60/18862	0.00408773	0.0359067	0.0280802	CD83/LILRA5/BCL3	3
GO:2001244	BP	GO:2001244	positive regulation of intrinsic apoptotic signaling pathway	3/101	60/18862	0.00408773	0.0359067	0.0280802	DDIT3/PMAIP1/SKIL	3
GO:0060716	BP	GO:0060716	labyrinthine layer blood vessel development	2/101	18/18862	0.00410747	0.0359067	0.0280802	HES1/JUNB	2
GO:0071243	BP	GO:0071243	cellular response to arsenic-containing substance	2/101	18/18862	0.00410747	0.0359067	0.0280802	ATF3/ATF4	2
GO:0019722	BP	GO:0019722	calcium-mediated signaling	5/101	198/18862	0.00425445	0.0370339	0.0289617	CXCR4/TNF/CCL3/PLEK/SELENOK	5
GO:0032623	BP	GO:0032623	interleukin-2 production	3/101	61/18862	0.00428263	0.0370339	0.0289617	CD83/ZFP36/CD86	3
GO:0046686	BP	GO:0046686	response to cadmium ion	3/101	61/18862	0.00428263	0.0370339	0.0289617	FOS/SOD2/JUN	3
GO:0002440	BP	GO:0002440	production of molecular mediator of immune response	6/101	286/18862	0.00439149	0.0378392	0.0295914	TNF/HLA-F/CD55/FFAR2/SMAD7/CD86	6
GO:0032613	BP	GO:0032613	interleukin-10 production	3/101	62/18862	0.00448308	0.0384904	0.0301007	CD83/LILRA5/BCL3	3
GO:0002483	BP	GO:0002483	antigen processing and presentation of endogenous peptide antigen	2/101	19/18862	0.00457474	0.0385945	0.0301821	HLA-F/HLA-C	2
GO:0003159	BP	GO:0003159	morphogenesis of an endothelium	2/101	19/18862	0.00457474	0.0385945	0.0301821	CXCR4/CTNNB1	2
GO:0061154	BP	GO:0061154	endothelial tube morphogenesis	2/101	19/18862	0.00457474	0.0385945	0.0301821	CXCR4/CTNNB1	2
GO:2001185	BP	GO:2001185	regulation of CD8-positive, alpha-beta T cell activation	2/101	19/18862	0.00457474	0.0385945	0.0301821	IRF1/RUNX3	2
GO:0002698	BP	GO:0002698	negative regulation of immune effector process	4/101	125/18862	0.00457547	0.0385945	0.0301821	TNF/HLA-F/CD55/SMAD7	4
GO:0014015	BP	GO:0014015	positive regulation of gliogenesis	3/101	63/18862	0.00468913	0.0392776	0.0307163	HES1/CXCR4/TNF	3
GO:0071677	BP	GO:0071677	positive regulation of mononuclear cell migration	3/101	63/18862	0.00468913	0.0392776	0.0307163	TNF/CCL3/SELENOK	3
GO:0032612	BP	GO:0032612	interleukin-1 production	4/101	126/18862	0.00470637	0.0392851	0.0307222	TNF/CCL3/LILRA5/LPL	4
GO:0044706	BP	GO:0044706	multi-multicellular organism process	5/101	204/18862	0.00482436	0.04012	0.0313751	FOS/JUNB/TPPP3/FOSB/TIMP1	5
GO:0030968	BP	GO:0030968	endoplasmic reticulum unfolded protein response	4/101	127/18862	0.00483977	0.04012	0.0313751	PPP1R15A/ATF3/DDIT3/ATF4	4
GO:0042093	BP	GO:0042093	T-helper cell differentiation	3/101	64/18862	0.00490083	0.0404866	0.0316617	SMAD7/CD86/BCL3	3
GO:0002576	BP	GO:0002576	platelet degranulation	4/101	128/18862	0.00497569	0.0408244	0.0319259	CFD/SRGN/PLEK/TIMP1	4
GO:0045667	BP	GO:0045667	regulation of osteoblast differentiation	4/101	128/18862	0.00497569	0.0408244	0.0319259	TNF/JUND/CEBPB/ATF4	4
GO:0035966	BP	GO:0035966	response to topologically incorrect protein	5/101	206/18862	0.00502584	0.040863	0.0319561	PPP1R15A/ATF3/DDIT3/DNAJB1/ATF4	5
GO:0034248	BP	GO:0034248	regulation of cellular amide metabolic process	8/101	494/18862	0.00504381	0.040863	0.0319561	ZFP36/PPP1R15A/TNF/EIF1/RPL38/ATF4/BCL3/RPS9	8
GO:0010042	BP	GO:0010042	response to manganese ion	2/101	20/18862	0.00506538	0.040863	0.0319561	SOD2/ATF4	2
GO:0046697	BP	GO:0046697	decidualization	2/101	20/18862	0.00506538	0.040863	0.0319561	JUNB/TPPP3	2
GO:0060563	BP	GO:0060563	neuroepithelial cell differentiation	2/101	20/18862	0.00506538	0.040863	0.0319561	HES1/CEBPB	2
GO:0007162	BP	GO:0007162	negative regulation of cell adhesion	6/101	295/18862	0.00509818	0.0409901	0.0320555	IRF1/MYADM/SMAD7/CD86/CEBPB/RUNX3	6
GO:0051348	BP	GO:0051348	negative regulation of transferase activity	6/101	296/18862	0.00518157	0.0413837	0.0323633	ZFP36/DUSP2/CDKN1A/MIDN/SMAD7/CDKN2D	6
GO:0071356	BP	GO:0071356	cellular response to tumor necrosis factor	6/101	296/18862	0.00518157	0.0413837	0.0323633	NFKBIA/ZFP36/TNF/CCL3/CCL3L1/GBP2	6
GO:0002294	BP	GO:0002294	CD4-positive, alpha-beta T cell differentiation involved in immune response	3/101	66/18862	0.00534134	0.0423782	0.033141	SMAD7/CD86/BCL3	3
GO:0045600	BP	GO:0045600	positive regulation of fat cell differentiation	3/101	66/18862	0.00534134	0.0423782	0.033141	ZFP36/LPL/CEBPB	3
GO:0042770	BP	GO:0042770	signal transduction in response to DNA damage	4/101	131/18862	0.00539877	0.0426503	0.0333538	CDKN1A/PMAIP1/PLK3/BCL3	4
GO:0034599	BP	GO:0034599	cellular response to oxidative stress	6/101	299/18862	0.00543775	0.0426503	0.0333538	FOS/SOD2/KDM6B/JUN/OSER1/ATF4	6
GO:0006006	BP	GO:0006006	glucose metabolic process	5/101	210/18862	0.0054466	0.0426503	0.0333538	TNF/ATF3/PMAIP1/MIDN/ATF4	5
GO:0035303	BP	GO:0035303	regulation of dephosphorylation	5/101	210/18862	0.0054466	0.0426503	0.0333538	PPP1R15A/TNF/PLEK/PPP1R17/PHACTR1	5
GO:0002287	BP	GO:0002287	alpha-beta T cell activation involved in immune response	3/101	67/18862	0.00557024	0.0428505	0.0335104	SMAD7/CD86/BCL3	3
GO:0002293	BP	GO:0002293	alpha-beta T cell differentiation involved in immune response	3/101	67/18862	0.00557024	0.0428505	0.0335104	SMAD7/CD86/BCL3	3
GO:0000028	BP	GO:0000028	ribosomal small subunit assembly	2/101	21/18862	0.00557912	0.0428505	0.0335104	RPL38/RPS27	2
GO:0030502	BP	GO:0030502	negative regulation of bone mineralization	2/101	21/18862	0.00557912	0.0428505	0.0335104	CCL3/SRGN	2
GO:0043555	BP	GO:0043555	regulation of translation in response to stress	2/101	21/18862	0.00557912	0.0428505	0.0335104	PPP1R15A/ATF4	2
GO:0061042	BP	GO:0061042	vascular wound healing	2/101	21/18862	0.00557912	0.0428505	0.0335104	CXCR4/TNF	2
GO:0007623	BP	GO:0007623	circadian rhythm	5/101	212/18862	0.00566607	0.0433798	0.0339243	BHLHE40/JUND/JUN/NFIL3/ATF4	5
GO:0045727	BP	GO:0045727	positive regulation of translation	4/101	133/18862	0.00569382	0.0434538	0.0339821	PPP1R15A/TNF/BCL3/RPS9	4
GO:0071482	BP	GO:0071482	cellular response to light stimulus	4/101	134/18862	0.0058453	0.0444687	0.0347758	CRIP1/CDKN1A/TIMP1/ATF4	4
GO:0001890	BP	GO:0001890	placenta development	4/101	135/18862	0.00599945	0.0453543	0.0354684	HES1/JUNB/TPPP3/CEBPB	4
GO:0042542	BP	GO:0042542	response to hydrogen peroxide	4/101	135/18862	0.00599945	0.0453543	0.0354684	SOD2/KDM6B/JUN/OSER1	4
GO:0014823	BP	GO:0014823	response to activity	3/101	69/18862	0.0060455	0.0455592	0.0356287	CXCR4/SOD2/KDM6B	3
GO:0002710	BP	GO:0002710	negative regulation of T cell mediated immunity	2/101	22/18862	0.00611573	0.045659	0.0357067	HLA-F/SMAD7	2
GO:0010888	BP	GO:0010888	negative regulation of lipid storage	2/101	22/18862	0.00611573	0.045659	0.0357067	NFKBIA/TNF	2
GO:0043371	BP	GO:0043371	negative regulation of CD4-positive, alpha-beta T cell differentiation	2/101	22/18862	0.00611573	0.045659	0.0357067	SMAD7/RUNX3	2
GO:0042326	BP	GO:0042326	negative regulation of phosphorylation	7/101	407/18862	0.00626522	0.0466303	0.0364663	DUSP2/CDKN1A/MYADM/MIDN/SAMSN1/SMAD7/CDKN2D	7
GO:0051701	BP	GO:0051701	biological process involved in interaction with host	5/101	219/18862	0.0064835	0.048106	0.0376203	CXCR4/CTNNB1/CD55/CD86/ULK1	5
GO:0051043	BP	GO:0051043	regulation of membrane protein ectodomain proteolysis	2/101	23/18862	0.00667492	0.0492831	0.0385409	TNF/TIMP1	2
GO:0048568	BP	GO:0048568	embryonic organ development	7/101	412/18862	0.00668315	0.0492831	0.0385409	HES1/JUNB/TNF/CTNNB1/RPL38/CEBPB/ATF4	7
GO:0043154	BP	GO:0043154	negative regulation of cysteine-type endopeptidase activity involved in apoptotic process	3/101	72/18862	0.00680266	0.050011	0.0391101	TNF/PLAUR/CDKN2D	3
GO:0033002	BP	GO:0033002	muscle cell proliferation	5/101	222/18862	0.00685796	0.0502638	0.0393078	TNF/SOD2/CDKN1A/JUN/CTNNB1	5
GO:0002292	BP	GO:0002292	T cell differentiation involved in immune response	3/101	73/18862	0.00706699	0.0514819	0.0402604	SMAD7/CD86/BCL3	3
GO:0031100	BP	GO:0031100	animal organ regeneration	3/101	73/18862	0.00706699	0.0514819	0.0402604	CDKN1A/SRSF5/CEBPB	3
GO:0035304	BP	GO:0035304	regulation of protein dephosphorylation	4/101	142/18862	0.00715482	0.0519643	0.0406377	PPP1R15A/TNF/PPP1R17/PHACTR1	4
GO:0032753	BP	GO:0032753	positive regulation of interleukin-4 production	2/101	24/18862	0.00725647	0.052386	0.0409675	CD86/CEBPB	2
GO:0045662	BP	GO:0045662	negative regulation of myoblast differentiation	2/101	24/18862	0.00725647	0.052386	0.0409675	TNF/DDIT3	2
GO:0034612	BP	GO:0034612	response to tumor necrosis factor	6/101	320/18862	0.00749855	0.0539716	0.0422074	NFKBIA/ZFP36/TNF/CCL3/CCL3L1/GBP2	6
GO:0051960	BP	GO:0051960	regulation of nervous system development	7/101	422/18862	0.007581	0.0544022	0.0425441	HES1/CXCR4/TNF/BHLHE40/CTNNB1/SKIL/CUX1	7
GO:0072332	BP	GO:0072332	intrinsic apoptotic signaling pathway by p53 class mediator	3/101	75/18862	0.00761376	0.0544747	0.0426008	CDKN1A/PMAIP1/BCL3	3
GO:0051592	BP	GO:0051592	response to calcium ion	4/101	145/18862	0.00769196	0.0548708	0.0429106	FOS/JUNB/JUND/FOSB	4
GO:0001562	BP	GO:0001562	response to protozoan	2/101	25/18862	0.00786011	0.0555048	0.0434064	GBP2/BCL3	2
GO:0035902	BP	GO:0035902	response to immobilization stress	2/101	25/18862	0.00786011	0.0555048	0.0434064	FOS/SOD2	2
GO:0042832	BP	GO:0042832	defense response to protozoan	2/101	25/18862	0.00786011	0.0555048	0.0434064	GBP2/BCL3	2
GO:0002700	BP	GO:0002700	regulation of production of molecular mediator of immune response	4/101	146/18862	0.00787674	0.0555048	0.0434064	TNF/HLA-F/FFAR2/SMAD7	4
GO:0060395	BP	GO:0060395	SMAD protein signal transduction	3/101	76/18862	0.00789627	0.0555048	0.0434064	FOS/JUN/SMAD7	3
GO:0021537	BP	GO:0021537	telencephalon development	5/101	231/18862	0.008072	0.0565746	0.044243	HES1/CXCR4/BCL2A1/KDM6B/PHACTR1	5
GO:0034620	BP	GO:0034620	cellular response to unfolded protein	4/101	149/18862	0.00844855	0.0586189	0.0458417	PPP1R15A/ATF3/DDIT3/ATF4	4
GO:0006817	BP	GO:0006817	phosphate ion transport	2/101	26/18862	0.0084856	0.0586189	0.0458417	CEBPB/ATF4	2
GO:0019883	BP	GO:0019883	antigen processing and presentation of endogenous antigen	2/101	26/18862	0.0084856	0.0586189	0.0458417	HLA-F/HLA-C	2
GO:0034114	BP	GO:0034114	regulation of heterotypic cell-cell adhesion	2/101	26/18862	0.0084856	0.0586189	0.0458417	TNF/MYADM	2
GO:0046639	BP	GO:0046639	negative regulation of alpha-beta T cell differentiation	2/101	26/18862	0.0084856	0.0586189	0.0458417	SMAD7/RUNX3	2
GO:0050777	BP	GO:0050777	negative regulation of immune response	4/101	150/18862	0.00864503	0.0595492	0.0465692	HLA-F/CD55/SAMSN1/SMAD7	4
GO:0001892	BP	GO:0001892	embryonic placenta development	3/101	79/18862	0.00878065	0.0601387	0.0470302	HES1/JUNB/CEBPB	3
GO:0048145	BP	GO:0048145	regulation of fibroblast proliferation	3/101	79/18862	0.00878065	0.0601387	0.0470302	CDKN1A/CTNNB1/FOSL2	3
GO:0048144	BP	GO:0048144	fibroblast proliferation	3/101	80/18862	0.00908781	0.0614985	0.0480937	CDKN1A/CTNNB1/FOSL2	3
GO:2000117	BP	GO:2000117	negative regulation of cysteine-type endopeptidase activity	3/101	80/18862	0.00908781	0.0614985	0.0480937	TNF/PLAUR/CDKN2D	3
GO:0002675	BP	GO:0002675	positive regulation of acute inflammatory response	2/101	27/18862	0.00913268	0.0614985	0.0480937	TNF/FFAR2	2
GO:0036037	BP	GO:0036037	CD8-positive, alpha-beta T cell activation	2/101	27/18862	0.00913268	0.0614985	0.0480937	IRF1/RUNX3	2
GO:0045672	BP	GO:0045672	positive regulation of osteoclast differentiation	2/101	27/18862	0.00913268	0.0614985	0.0480937	FOS/TNF	2
GO:0090200	BP	GO:0090200	positive regulation of release of cytochrome c from mitochondria	2/101	27/18862	0.00913268	0.0614985	0.0480937	PMAIP1/PLAUR	2
GO:0044409	BP	GO:0044409	entry into host	4/101	153/18862	0.00925238	0.0621305	0.0485879	CXCR4/CTNNB1/CD55/CD86	4
GO:1905897	BP	GO:1905897	regulation of response to endoplasmic reticulum stress	3/101	81/18862	0.00940121	0.0629541	0.049232	PPP1R15A/DDIT3/PMAIP1	3
GO:0006605	BP	GO:0006605	protein targeting	7/101	441/18862	0.00952942	0.0636353	0.0497647	RPS26/RPS29/RPL38/RPS27/RPL37A/RPS20/RPS9	7
GO:0006874	BP	GO:0006874	cellular calcium ion homeostasis	7/101	442/18862	0.00964124	0.0642037	0.0502092	CXCR4/CCL3/DDIT3/CD55/SELENOK/ATF4/CD52	7
GO:0002065	BP	GO:0002065	columnar/cuboidal epithelial cell differentiation	3/101	82/18862	0.00972087	0.0645552	0.0504841	HES1/CDKN1A/CEBPB	3
GO:0001893	BP	GO:0001893	maternal placenta development	2/101	28/18862	0.00980113	0.0649088	0.0507607	JUNB/TPPP3	2
GO:0014072	BP	GO:0014072	response to isoquinoline alkaloid	2/101	29/18862	0.0104907	0.068906	0.0538866	CXCR4/FOSB	2
GO:0043278	BP	GO:0043278	response to morphine	2/101	29/18862	0.0104907	0.068906	0.0538866	CXCR4/FOSB	2
GO:0060055	BP	GO:0060055	angiogenesis involved in wound healing	2/101	29/18862	0.0104907	0.068906	0.0538866	CXCR4/TNF	2
GO:0051100	BP	GO:0051100	negative regulation of binding	4/101	159/18862	0.0105491	0.0691011	0.0540391	NFKBIA/DDIT3/CDKN1A/JUN	4
GO:0031214	BP	GO:0031214	biomineral tissue development	4/101	160/18862	0.0107761	0.0703959	0.0550517	CCL3/SRGN/CEBPB/ATF4	4
GO:0055074	BP	GO:0055074	calcium ion homeostasis	7/101	454/18862	0.0110593	0.0716156	0.0560056	CXCR4/CCL3/DDIT3/CD55/SELENOK/ATF4/CD52	7
GO:0032743	BP	GO:0032743	positive regulation of interleukin-2 production	2/101	30/18862	0.0112011	0.0716156	0.0560056	CD83/CD86	2
GO:0045948	BP	GO:0045948	positive regulation of translational initiation	2/101	30/18862	0.0112011	0.0716156	0.0560056	PPP1R15A/TNF	2
GO:0050850	BP	GO:0050850	positive regulation of calcium-mediated signaling	2/101	30/18862	0.0112011	0.0716156	0.0560056	TNF/CCL3	2
GO:0060674	BP	GO:0060674	placenta blood vessel development	2/101	30/18862	0.0112011	0.0716156	0.0560056	HES1/JUNB	2
GO:0070168	BP	GO:0070168	negative regulation of biomineral tissue development	2/101	30/18862	0.0112011	0.0716156	0.0560056	CCL3/SRGN	2
GO:0070528	BP	GO:0070528	protein kinase C signaling	2/101	30/18862	0.0112011	0.0716156	0.0560056	MYADM/PLEK	2
GO:1902235	BP	GO:1902235	regulation of endoplasmic reticulum stress-induced intrinsic apoptotic signaling pathway	2/101	30/18862	0.0112011	0.0716156	0.0560056	DDIT3/PMAIP1	2
GO:0110148	BP	GO:0110148	biomineralization	4/101	162/18862	0.0112394	0.0716699	0.056048	CCL3/SRGN/CEBPB/ATF4	4
GO:0051346	BP	GO:0051346	negative regulation of hydrolase activity	7/101	456/18862	0.0113097	0.0719274	0.0562494	PPP1R15A/TNF/PLAUR/PPP1R17/CDKN2D/PHACTR1/TIMP1	7
GO:0034250	BP	GO:0034250	positive regulation of cellular amide metabolic process	4/101	163/18862	0.0114758	0.0727913	0.056925	PPP1R15A/TNF/BCL3/RPS9	4
GO:0045582	BP	GO:0045582	positive regulation of T cell differentiation	3/101	88/18862	0.0117715	0.0742748	0.0580851	CD83/CD86/RUNX3	3
GO:0070098	BP	GO:0070098	chemokine-mediated signaling pathway	3/101	88/18862	0.0117715	0.0742748	0.0580851	CXCR4/CCL3/CCL3L1	3
GO:0034390	BP	GO:0034390	smooth muscle cell apoptotic process	2/101	31/18862	0.0119322	0.0743134	0.0581153	SOD2/ATF4	2
GO:0034391	BP	GO:0034391	regulation of smooth muscle cell apoptotic process	2/101	31/18862	0.0119322	0.0743134	0.0581153	SOD2/ATF4	2
GO:0070306	BP	GO:0070306	lens fiber cell differentiation	2/101	31/18862	0.0119322	0.0743134	0.0581153	SKIL/ATF4	2
GO:0097421	BP	GO:0097421	liver regeneration	2/101	31/18862	0.0119322	0.0743134	0.0581153	SRSF5/CEBPB	2
GO:0110150	BP	GO:0110150	negative regulation of biomineralization	2/101	31/18862	0.0119322	0.0743134	0.0581153	CCL3/SRGN	2
GO:0097306	BP	GO:0097306	cellular response to alcohol	3/101	89/18862	0.0121356	0.0753849	0.0589533	SOD2/CTNNB1/GNG2	3
GO:0071559	BP	GO:0071559	response to transforming growth factor beta	5/101	257/18862	0.0124043	0.0767411	0.0600138	FOS/JUN/SMAD7/SKIL/RUNX3	5
GO:0030900	BP	GO:0030900	forebrain development	6/101	357/18862	0.0124189	0.0767411	0.0600138	HES1/CXCR4/BCL2A1/KDM6B/DNAJB1/PHACTR1	6
GO:0050954	BP	GO:0050954	sensory perception of mechanical stimulus	4/101	167/18862	0.0124535	0.0767411	0.0600138	CXCR4/DDIT3/RPL38/CDKN2D	4
GO:0002697	BP	GO:0002697	regulation of immune effector process	7/101	465/18862	0.0124876	0.0767411	0.0600138	TNF/HLA-F/CD55/FFAR2/SMAD7/CD86/SELENOK	7
GO:0030098	BP	GO:0030098	lymphocyte differentiation	6/101	358/18862	0.0125772	0.0767411	0.0600138	CD83/IRF1/SMAD7/CD86/RUNX3/BCL3	6
GO:0010661	BP	GO:0010661	positive regulation of muscle cell apoptotic process	2/101	32/18862	0.0126836	0.0767411	0.0600138	SOD2/ATF4	2
GO:0010743	BP	GO:0010743	regulation of macrophage derived foam cell differentiation	2/101	32/18862	0.0126836	0.0767411	0.0600138	NFKBIA/LPL	2
GO:0043372	BP	GO:0043372	positive regulation of CD4-positive, alpha-beta T cell differentiation	2/101	32/18862	0.0126836	0.0767411	0.0600138	CD83/CD86	2
GO:0045736	BP	GO:0045736	negative regulation of cyclin-dependent protein serine/threonine kinase activity	2/101	32/18862	0.0126836	0.0767411	0.0600138	CDKN1A/CDKN2D	2
GO:2000515	BP	GO:2000515	negative regulation of CD4-positive, alpha-beta T cell activation	2/101	32/18862	0.0126836	0.0767411	0.0600138	SMAD7/RUNX3	2
GO:0035967	BP	GO:0035967	cellular response to topologically incorrect protein	4/101	168/18862	0.0127059	0.0767411	0.0600138	PPP1R15A/ATF3/DDIT3/ATF4	4
GO:0009615	BP	GO:0009615	response to virus	6/101	359/18862	0.012737	0.0767411	0.0600138	CXCR4/TNF/IRF1/PMAIP1/SELENOK/BCL3	6
GO:0030510	BP	GO:0030510	regulation of BMP signaling pathway	3/101	91/18862	0.0128831	0.0772341	0.0603994	HES1/SMAD7/SKIL	3
GO:1903321	BP	GO:1903321	negative regulation of protein modification by small protein conjugation or removal	3/101	91/18862	0.0128831	0.0772341	0.0603994	CTNNB1/SMAD7/SQSTM1	3
GO:0001933	BP	GO:0001933	negative regulation of protein phosphorylation	6/101	362/18862	0.0132248	0.0789421	0.0617351	DUSP2/CDKN1A/MYADM/SAMSN1/SMAD7/CDKN2D	6
GO:0045185	BP	GO:0045185	maintenance of protein location	3/101	92/18862	0.0132665	0.0789421	0.0617351	NFKBIA/SRGN/BCL3	3
GO:0045638	BP	GO:0045638	negative regulation of myeloid cell differentiation	3/101	92/18862	0.0132665	0.0789421	0.0617351	NFKBIA/ZFP36/CCL3	3
GO:0002724	BP	GO:0002724	regulation of T cell cytokine production	2/101	33/18862	0.0134553	0.0792805	0.0619997	HLA-F/SMAD7	2
GO:0010922	BP	GO:0010922	positive regulation of phosphatase activity	2/101	33/18862	0.0134553	0.0792805	0.0619997	PPP1R15A/PLEK	2
GO:0060251	BP	GO:0060251	regulation of glial cell proliferation	2/101	33/18862	0.0134553	0.0792805	0.0619997	HES1/TNF	2
GO:1904030	BP	GO:1904030	negative regulation of cyclin-dependent protein kinase activity	2/101	33/18862	0.0134553	0.0792805	0.0619997	CDKN1A/CDKN2D	2
GO:0014013	BP	GO:0014013	regulation of gliogenesis	3/101	93/18862	0.0136564	0.0800729	0.0626194	HES1/CXCR4/TNF	3
GO:0051591	BP	GO:0051591	response to cAMP	3/101	93/18862	0.0136564	0.0800729	0.0626194	FOS/JUN/FOSB	3
GO:0046640	BP	GO:0046640	regulation of alpha-beta T cell proliferation	2/101	34/18862	0.0142468	0.0833317	0.0651679	IRF1/CD55	2
GO:2001243	BP	GO:2001243	negative regulation of intrinsic apoptotic signaling pathway	3/101	95/18862	0.0144556	0.0843478	0.0659625	SOD2/PLAUR/CDKN2D	3
GO:0052126	BP	GO:0052126	movement in host environment	4/101	175/18862	0.0145653	0.0847818	0.0663019	CXCR4/CTNNB1/CD55/CD86	4
GO:0072503	BP	GO:0072503	cellular divalent inorganic cation homeostasis	7/101	480/18862	0.0146444	0.0850367	0.0665012	CXCR4/CCL3/DDIT3/CD55/SELENOK/ATF4/CD52	7
GO:0001825	BP	GO:0001825	blastocyst formation	2/101	35/18862	0.0150581	0.0868096	0.0678877	JUNB/SKIL	2
GO:0043243	BP	GO:0043243	positive regulation of protein-containing complex disassembly	2/101	35/18862	0.0150581	0.0868096	0.0678877	TNF/PLEK	2
GO:0046676	BP	GO:0046676	negative regulation of insulin secretion	2/101	35/18862	0.0150581	0.0868096	0.0678877	PIM3/MIDN	2
GO:1990868	BP	GO:1990868	response to chemokine	3/101	97/18862	0.0152809	0.0876738	0.0685635	CXCR4/CCL3/CCL3L1	3
GO:1990869	BP	GO:1990869	cellular response to chemokine	3/101	97/18862	0.0152809	0.0876738	0.0685635	CXCR4/CCL3/CCL3L1	3
GO:0051817	BP	GO:0051817	modulation of process of other organism involved in symbiotic interaction	3/101	98/18862	0.0157034	0.0898576	0.0702713	CCL3/JUN/ULK1	3
GO:0043491	BP	GO:0043491	protein kinase B signaling	5/101	273/18862	0.0157363	0.0898576	0.0702713	TNF/CCL3/DDIT3/PLK3/CD86	5
GO:0042092	BP	GO:0042092	type 2 immune response	2/101	36/18862	0.0158888	0.0902994	0.0706168	CD86/BCL3	2
GO:2000144	BP	GO:2000144	positive regulation of DNA-templated transcription, initiation	2/101	36/18862	0.0158888	0.0902994	0.0706168	JUN/CTNNB1	2
GO:0016311	BP	GO:0016311	dephosphorylation	7/101	491/18862	0.0163873	0.092913	0.0726607	PPP1R15A/TNF/DUSP2/PFKFB3/PLEK/PPP1R17/PHACTR1	7
GO:0035886	BP	GO:0035886	vascular associated smooth muscle cell differentiation	2/101	37/18862	0.0167387	0.0935813	0.0731834	HES1/SOD2	2
GO:0046633	BP	GO:0046633	alpha-beta T cell proliferation	2/101	37/18862	0.0167387	0.0935813	0.0731834	IRF1/CD55	2
GO:0048713	BP	GO:0048713	regulation of oligodendrocyte differentiation	2/101	37/18862	0.0167387	0.0935813	0.0731834	HES1/CXCR4	2
GO:0060412	BP	GO:0060412	ventricular septum morphogenesis	2/101	37/18862	0.0167387	0.0935813	0.0731834	HES1/SMAD7	2
GO:1902229	BP	GO:1902229	regulation of intrinsic apoptotic signaling pathway in response to DNA damage	2/101	37/18862	0.0167387	0.0935813	0.0731834	CDKN2D/SKIL	2
GO:2000403	BP	GO:2000403	positive regulation of lymphocyte migration	2/101	37/18862	0.0167387	0.0935813	0.0731834	CCL3/SELENOK	2
GO:0045621	BP	GO:0045621	positive regulation of lymphocyte differentiation	3/101	101/18862	0.0170101	0.0944393	0.0738544	CD83/CD86/RUNX3	3
GO:0046425	BP	GO:0046425	regulation of receptor signaling pathway via JAK-STAT	3/101	101/18862	0.0170101	0.0944393	0.0738544	HES1/TNF/BCL3	3
GO:2000379	BP	GO:2000379	positive regulation of reactive oxygen species metabolic process	3/101	101/18862	0.0170101	0.0944393	0.0738544	TNF/SOD2/CDKN1A	3
GO:0031331	BP	GO:0031331	positive regulation of cellular catabolic process	6/101	384/18862	0.0172095	0.0953263	0.0745481	ZFP36/TNF/PFKFB3/PLK3/SMAD7/ULK1	6
GO:0070482	BP	GO:0070482	response to oxygen levels	6/101	385/18862	0.0174083	0.0959841	0.0750624	CXCR4/SOD2/CDKN1A/PMAIP1/PLK3/ATF4	6
GO:0045639	BP	GO:0045639	positive regulation of myeloid cell differentiation	3/101	102/18862	0.0174588	0.0959841	0.0750624	FOS/TNF/JUN	3
GO:0007223	BP	GO:0007223	Wnt signaling pathway, calcium modulating pathway	2/101	38/18862	0.0176077	0.0959841	0.0750624	CTNNB1/GNG2	2
GO:0030866	BP	GO:0030866	cortical actin cytoskeleton organization	2/101	38/18862	0.0176077	0.0959841	0.0750624	TNF/PLEK	2
GO:0071276	BP	GO:0071276	cellular response to cadmium ion	2/101	38/18862	0.0176077	0.0959841	0.0750624	FOS/JUN	2
GO:0071398	BP	GO:0071398	cellular response to fatty acid	2/101	38/18862	0.0176077	0.0959841	0.0750624	FFAR2/LPL	2
GO:1904706	BP	GO:1904706	negative regulation of vascular associated smooth muscle cell proliferation	2/101	38/18862	0.0176077	0.0959841	0.0750624	SOD2/CDKN1A	2
GO:0072507	BP	GO:0072507	divalent inorganic cation homeostasis	7/101	499/18862	0.0177443	0.0965098	0.0754735	CXCR4/CCL3/DDIT3/CD55/SELENOK/ATF4/CD52	7
GO:0007249	BP	GO:0007249	I-kappaB kinase/NF-kappaB signaling	5/101	282/18862	0.017851	0.0968707	0.0757558	NFKBIA/TNF/LITAF/SQSTM1/BCL3	5
GO:0070498	BP	GO:0070498	interleukin-1-mediated signaling pathway	3/101	103/18862	0.0179141	0.0969942	0.0758524	NFKBIA/MAP3K8/SQSTM1	3
GO:0002456	BP	GO:0002456	T cell mediated immunity	3/101	104/18862	0.018376	0.0992714	0.0776332	HLA-F/CD55/SMAD7	3
GO:0045622	BP	GO:0045622	regulation of T-helper cell differentiation	2/101	39/18862	0.0184955	0.0996932	0.0779631	SMAD7/CD86	2
GO:0002285	BP	GO:0002285	lymphocyte activation involved in immune response	4/101	189/18862	0.0187805	0.101003	0.0789874	HLA-F/SMAD7/CD86/BCL3	4
GO:0150077	BP	GO:0150077	regulation of neuroinflammatory response	2/101	40/18862	0.0194018	0.103843	0.0812083	TNF/CCL3	2
GO:2000008	BP	GO:2000008	regulation of protein localization to cell surface	2/101	40/18862	0.0194018	0.103843	0.0812083	TNF/CTNNB1	2
GO:0071478	BP	GO:0071478	cellular response to radiation	4/101	191/18862	0.0194382	0.103843	0.0812083	CRIP1/CDKN1A/TIMP1/ATF4	4
GO:0002526	BP	GO:0002526	acute inflammatory response	3/101	107/18862	0.0198012	0.105082	0.0821771	TNF/FFAR2/CEBPB	3
GO:0032649	BP	GO:0032649	regulation of interferon-gamma production	3/101	107/18862	0.0198012	0.105082	0.0821771	TNF/DDIT3/BCL3	3
GO:1903008	BP	GO:1903008	organelle disassembly	3/101	107/18862	0.0198012	0.105082	0.0821771	GABARAPL1/PLK3/SQSTM1	3
GO:1901654	BP	GO:1901654	response to ketone	4/101	193/18862	0.02011	0.106485	0.0832747	FOS/CDKN1A/FOSB/GNG2	4
GO:0046636	BP	GO:0046636	negative regulation of alpha-beta T cell activation	2/101	41/18862	0.0203265	0.106926	0.083619	SMAD7/RUNX3	2
GO:0090278	BP	GO:0090278	negative regulation of peptide hormone secretion	2/101	41/18862	0.0203265	0.106926	0.083619	PIM3/MIDN	2
GO:0090279	BP	GO:0090279	regulation of calcium ion import	2/101	41/18862	0.0203265	0.106926	0.083619	CCL3/CTNNB1	2
GO:1901215	BP	GO:1901215	negative regulation of neuron death	4/101	195/18862	0.0207959	0.109156	0.0853632	SOD2/HLA-F/CEBPB/ATF4	4
GO:0048511	BP	GO:0048511	rhythmic process	5/101	294/18862	0.0209524	0.109738	0.0858181	BHLHE40/JUND/JUN/NFIL3/ATF4	5
GO:0006509	BP	GO:0006509	membrane protein ectodomain proteolysis	2/101	42/18862	0.0212693	0.11076	0.086618	TNF/TIMP1	2
GO:0045687	BP	GO:0045687	positive regulation of glial cell differentiation	2/101	42/18862	0.0212693	0.11076	0.086618	HES1/CXCR4	2
GO:1904892	BP	GO:1904892	regulation of receptor signaling pathway via STAT	3/101	110/18862	0.0212859	0.11076	0.086618	HES1/TNF/BCL3	3
GO:0002286	BP	GO:0002286	T cell activation involved in immune response	3/101	111/18862	0.0217941	0.112673	0.0881136	SMAD7/CD86/BCL3	3
GO:0022612	BP	GO:0022612	gland morphogenesis	3/101	111/18862	0.0217941	0.112673	0.0881136	TNF/CRIP1/CEBPB	3
GO:0071675	BP	GO:0071675	regulation of mononuclear cell migration	3/101	111/18862	0.0217941	0.112673	0.0881136	TNF/CCL3/SELENOK	3
GO:0035315	BP	GO:0035315	hair cell differentiation	2/101	43/18862	0.0222301	0.114107	0.0892353	HES1/CTNNB1	2
GO:0046677	BP	GO:0046677	response to antibiotic	2/101	43/18862	0.0222301	0.114107	0.0892353	CRIP1/KDM6B	2
GO:2000142	BP	GO:2000142	regulation of DNA-templated transcription, initiation	2/101	43/18862	0.0222301	0.114107	0.0892353	JUN/CTNNB1	2
GO:0030278	BP	GO:0030278	regulation of ossification	3/101	112/18862	0.0223088	0.114107	0.0892353	CCL3/SRGN/SMAD7	3
GO:0032609	BP	GO:0032609	interferon-gamma production	3/101	112/18862	0.0223088	0.114107	0.0892353	TNF/DDIT3/BCL3	3
GO:0006816	BP	GO:0006816	calcium ion transport	6/101	409/18862	0.022665	0.115683	0.0904675	CXCR4/CCL3/DDIT3/LILRA5/CTNNB1/SELENOK	6
GO:0030282	BP	GO:0030282	bone mineralization	3/101	113/18862	0.0228302	0.116279	0.0909339	CCL3/SRGN/ATF4	3
GO:0010677	BP	GO:0010677	negative regulation of cellular carbohydrate metabolic process	2/101	44/18862	0.0232085	0.116722	0.0912804	MIDN/PLEK	2
GO:0042771	BP	GO:0042771	intrinsic apoptotic signaling pathway in response to DNA damage by p53 class mediator	2/101	44/18862	0.0232085	0.116722	0.0912804	CDKN1A/BCL3	2
GO:0046427	BP	GO:0046427	positive regulation of receptor signaling pathway via JAK-STAT	2/101	44/18862	0.0232085	0.116722	0.0912804	HES1/TNF	2
GO:0060711	BP	GO:0060711	labyrinthine layer development	2/101	44/18862	0.0232085	0.116722	0.0912804	HES1/JUNB	2
GO:0090199	BP	GO:0090199	regulation of release of cytochrome c from mitochondria	2/101	44/18862	0.0232085	0.116722	0.0912804	PMAIP1/PLAUR	2
GO:0150076	BP	GO:0150076	neuroinflammatory response	2/101	44/18862	0.0232085	0.116722	0.0912804	TNF/CCL3	2
GO:0007179	BP	GO:0007179	transforming growth factor beta receptor signaling pathway	4/101	202/18862	0.0233097	0.116986	0.0914869	FOS/JUN/SMAD7/SKIL	4
GO:0009952	BP	GO:0009952	anterior/posterior pattern specification	4/101	203/18862	0.0236832	0.118614	0.0927594	HES1/BHLHE40/DDIT3/HES4	4
GO:0002707	BP	GO:0002707	negative regulation of lymphocyte mediated immunity	2/101	45/18862	0.0242044	0.120721	0.0944074	HLA-F/SMAD7	2
GO:0032570	BP	GO:0032570	response to progesterone	2/101	45/18862	0.0242044	0.120721	0.0944074	FOS/FOSB	2
GO:0060326	BP	GO:0060326	cell chemotaxis	5/101	306/18862	0.0243875	0.121382	0.0949243	CXCR4/NR4A1/CCL3/CCL3L1/FFAR2	5
GO:0043281	BP	GO:0043281	regulation of cysteine-type endopeptidase activity involved in apoptotic process	4/101	205/18862	0.0244412	0.121398	0.0949371	TNF/PMAIP1/PLAUR/CDKN2D	4
GO:0019932	BP	GO:0019932	second-messenger-mediated signaling	5/101	307/18862	0.0246891	0.122377	0.0957022	CXCR4/TNF/CCL3/PLEK/SELENOK	5
GO:0006109	BP	GO:0006109	regulation of carbohydrate metabolic process	4/101	206/18862	0.0248257	0.1228	0.0960336	PMAIP1/PFKFB3/MIDN/PLEK	4
GO:0006953	BP	GO:0006953	acute-phase response	2/101	46/18862	0.0252176	0.123721	0.0967534	TNF/CEBPB	2
GO:0048146	BP	GO:0048146	positive regulation of fibroblast proliferation	2/101	46/18862	0.0252176	0.123721	0.0967534	CDKN1A/FOSL2	2
GO:0048483	BP	GO:0048483	autonomic nervous system development	2/101	46/18862	0.0252176	0.123721	0.0967534	HES1/CTNNB1	2
GO:0050873	BP	GO:0050873	brown fat cell differentiation	2/101	46/18862	0.0252176	0.123721	0.0967534	ARL4A/CEBPB	2
GO:0072676	BP	GO:0072676	lymphocyte migration	3/101	118/18862	0.0255364	0.125029	0.0977768	CCL3/CCL3L1/SELENOK	3
GO:0007204	BP	GO:0007204	positive regulation of cytosolic calcium ion concentration	5/101	310/18862	0.0256086	0.125128	0.0978539	CXCR4/CCL3/DDIT3/CD55/CD52	5
GO:0051651	BP	GO:0051651	maintenance of location in cell	4/101	209/18862	0.026001	0.1262	0.0986922	CCL3/DDIT3/SRGN/BCL3	4
GO:0090276	BP	GO:0090276	regulation of peptide hormone secretion	4/101	209/18862	0.026001	0.1262	0.0986922	TNF/PIM3/FFAR2/MIDN	4
GO:2000134	BP	GO:2000134	negative regulation of G1/S transition of mitotic cell cycle	3/101	119/18862	0.0260975	0.1262	0.0986922	CDKN1A/PLK3/CDKN2D	3
GO:0001774	BP	GO:0001774	microglial cell activation	2/101	47/18862	0.0262479	0.1262	0.0986922	TNF/CCL3	2
GO:0002823	BP	GO:0002823	negative regulation of adaptive immune response based on somatic recombination of immune receptors built from immunoglobulin superfamily domains	2/101	47/18862	0.0262479	0.1262	0.0986922	HLA-F/SMAD7	2
GO:0070169	BP	GO:0070169	positive regulation of biomineral tissue development	2/101	47/18862	0.0262479	0.1262	0.0986922	CEBPB/ATF4	2
GO:0120163	BP	GO:0120163	negative regulation of cold-induced thermogenesis	2/101	47/18862	0.0262479	0.1262	0.0986922	DDIT3/ATF4	2
GO:1904707	BP	GO:1904707	positive regulation of vascular associated smooth muscle cell proliferation	2/101	47/18862	0.0262479	0.1262	0.0986922	TNF/JUN	2
GO:0002673	BP	GO:0002673	regulation of acute inflammatory response	2/101	48/18862	0.027295	0.129935	0.101613	TNF/FFAR2	2
GO:0014009	BP	GO:0014009	glial cell proliferation	2/101	48/18862	0.027295	0.129935	0.101613	HES1/TNF	2
GO:0061028	BP	GO:0061028	establishment of endothelial barrier	2/101	48/18862	0.027295	0.129935	0.101613	TNF/MYADM	2
GO:0110151	BP	GO:0110151	positive regulation of biomineralization	2/101	48/18862	0.027295	0.129935	0.101613	CEBPB/ATF4	2
GO:1904894	BP	GO:1904894	positive regulation of receptor signaling pathway via STAT	2/101	48/18862	0.027295	0.129935	0.101613	HES1/TNF	2
GO:0050673	BP	GO:0050673	epithelial cell proliferation	6/101	428/18862	0.0275197	0.130746	0.102247	HES1/ZFP36/NR4A1/TNF/CEBPB/RUNX3	6
GO:0045661	BP	GO:0045661	regulation of myoblast differentiation	2/101	49/18862	0.0283588	0.13417	0.104925	TNF/DDIT3	2
GO:0050982	BP	GO:0050982	detection of mechanical stimulus	2/101	49/18862	0.0283588	0.13417	0.104925	CXCR4/CTNNB1	2
GO:0035821	BP	GO:0035821	modulation of process of other organism	3/101	123/18862	0.0284078	0.13417	0.104925	CCL3/JUN/ULK1	3
GO:1902807	BP	GO:1902807	negative regulation of cell cycle G1/S phase transition	3/101	124/18862	0.0290019	0.136707	0.106909	CDKN1A/PLK3/CDKN2D	3
GO:0045930	BP	GO:0045930	negative regulation of mitotic cell cycle	5/101	321/18862	0.0291673	0.137217	0.107308	TNF/CDKN1A/CTNNB1/PLK3/CDKN2D	5
GO:0007566	BP	GO:0007566	embryo implantation	2/101	50/18862	0.029439	0.137688	0.107676	TPPP3/TIMP1	2
GO:0045912	BP	GO:0045912	negative regulation of carbohydrate metabolic process	2/101	50/18862	0.029439	0.137688	0.107676	MIDN/PLEK	2
GO:1903202	BP	GO:1903202	negative regulation of oxidative stress-induced cell death	2/101	50/18862	0.029439	0.137688	0.107676	SOD2/ATF4	2
GO:0048565	BP	GO:0048565	digestive tract development	3/101	125/18862	0.0296025	0.138183	0.108064	HES1/TNF/CDKN1A	3
GO:0002699	BP	GO:0002699	positive regulation of immune effector process	4/101	219/18862	0.0301584	0.140505	0.109879	TNF/HLA-F/FFAR2/CD86	4
GO:0006470	BP	GO:0006470	protein dephosphorylation	5/101	325/18862	0.0305353	0.14144	0.11061	PPP1R15A/TNF/DUSP2/PPP1R17/PHACTR1	5
GO:0030514	BP	GO:0030514	negative regulation of BMP signaling pathway	2/101	51/18862	0.0305355	0.14144	0.11061	SMAD7/SKIL	2
GO:2000677	BP	GO:2000677	regulation of transcription regulatory region DNA binding	2/101	51/18862	0.0305355	0.14144	0.11061	DDIT3/CTNNB1	2
GO:1905477	BP	GO:1905477	positive regulation of protein localization to membrane	3/101	127/18862	0.0308235	0.1425	0.111439	TNF/PMAIP1/SQSTM1	3
GO:2001020	BP	GO:2001020	regulation of response to DNA damage stimulus	4/101	221/18862	0.0310344	0.143199	0.111986	IER3/PMAIP1/CDKN2D/SKIL	4
GO:0048588	BP	GO:0048588	developmental cell growth	4/101	222/18862	0.031478	0.144968	0.113369	CXCR4/CTNNB1/SMAD7/ULK1	4
GO:0048545	BP	GO:0048545	response to steroid hormone	5/101	330/18862	0.0323015	0.14791	0.11567	ZFP36/FOS/TNF/CDKN1A/FOSB	5
GO:0071214	BP	GO:0071214	cellular response to abiotic stimulus	5/101	330/18862	0.0323015	0.14791	0.11567	CRIP1/IRF1/CDKN1A/TIMP1/ATF4	5
GO:0104004	BP	GO:0104004	cellular response to environmental stimulus	5/101	330/18862	0.0323015	0.14791	0.11567	CRIP1/IRF1/CDKN1A/TIMP1/ATF4	5
GO:2001234	BP	GO:2001234	negative regulation of apoptotic signaling pathway	4/101	224/18862	0.0323764	0.147971	0.115718	TNF/SOD2/PLAUR/CDKN2D	4
GO:0046683	BP	GO:0046683	response to organophosphorus	3/101	130/18862	0.0327042	0.148669	0.116263	FOS/JUN/FOSB	3
GO:0002704	BP	GO:0002704	negative regulation of leukocyte mediated immunity	2/101	53/18862	0.0327764	0.148669	0.116263	HLA-F/SMAD7	2
GO:0002720	BP	GO:0002720	positive regulation of cytokine production involved in immune response	2/101	53/18862	0.0327764	0.148669	0.116263	HLA-F/FFAR2	2
GO:0045599	BP	GO:0045599	negative regulation of fat cell differentiation	2/101	53/18862	0.0327764	0.148669	0.116263	TNF/DDIT3	2
GO:0030595	BP	GO:0030595	leukocyte chemotaxis	4/101	226/18862	0.0332898	0.150393	0.117612	CXCR4/CCL3/CCL3L1/FFAR2	4
GO:0061041	BP	GO:0061041	regulation of wound healing	3/101	131/18862	0.0333442	0.150393	0.117612	CXCR4/TNF/PLAUR	3
GO:0072073	BP	GO:0072073	kidney epithelium development	3/101	131/18862	0.0333442	0.150393	0.117612	HES1/CTNNB1/SMAD7	3
GO:0043331	BP	GO:0043331	response to dsRNA	2/101	54/18862	0.0339204	0.152557	0.119304	NFKBIA/PMAIP1	2
GO:0009896	BP	GO:0009896	positive regulation of catabolic process	6/101	450/18862	0.0339508	0.152557	0.119304	ZFP36/TNF/PFKFB3/PLK3/SMAD7/ULK1	6
GO:0002687	BP	GO:0002687	positive regulation of leukocyte migration	3/101	133/18862	0.0346437	0.15538	0.121511	TNF/CCL3/SELENOK	3
GO:1903428	BP	GO:1903428	positive regulation of reactive oxygen species biosynthetic process	2/101	55/18862	0.0350798	0.157043	0.122812	TNF/SOD2	2
GO:2000116	BP	GO:2000116	regulation of cysteine-type endopeptidase activity	4/101	230/18862	0.0351617	0.157116	0.12287	TNF/PMAIP1/PLAUR/CDKN2D	4
GO:0055123	BP	GO:0055123	digestive system development	3/101	134/18862	0.0353032	0.157456	0.123135	HES1/TNF/CDKN1A	3
GO:0006977	BP	GO:0006977	DNA damage response, signal transduction by p53 class mediator resulting in cell cycle arrest	2/101	56/18862	0.0362545	0.160804	0.125754	CDKN1A/PLK3	2
GO:0010559	BP	GO:0010559	regulation of glycoprotein biosynthetic process	2/101	56/18862	0.0362545	0.160804	0.125754	CTNNB1/ITM2B	2
GO:0060135	BP	GO:0060135	maternal process involved in female pregnancy	2/101	56/18862	0.0362545	0.160804	0.125754	JUNB/TPPP3	2
GO:0002260	BP	GO:0002260	lymphocyte homeostasis	2/101	57/18862	0.0374443	0.164563	0.128693	PMAIP1/SKIL	2
GO:0010043	BP	GO:0010043	response to zinc ion	2/101	57/18862	0.0374443	0.164563	0.128693	CRIP1/SOD2	2
GO:0031295	BP	GO:0031295	T cell costimulation	2/101	57/18862	0.0374443	0.164563	0.128693	MAP3K8/CD86	2
GO:0072431	BP	GO:0072431	signal transduction involved in mitotic G1 DNA damage checkpoint	2/101	57/18862	0.0374443	0.164563	0.128693	CDKN1A/PLK3	2
GO:1902400	BP	GO:1902400	intracellular signal transduction involved in G1 DNA damage checkpoint	2/101	57/18862	0.0374443	0.164563	0.128693	CDKN1A/PLK3	2
GO:0051480	BP	GO:0051480	regulation of cytosolic calcium ion concentration	5/101	344/18862	0.0375831	0.164872	0.128935	CXCR4/CCL3/DDIT3/CD55/CD52	5
GO:0001889	BP	GO:0001889	liver development	3/101	138/18862	0.038006	0.166423	0.130148	HES1/SRSF5/CEBPB	3
GO:0030865	BP	GO:0030865	cortical cytoskeleton organization	2/101	58/18862	0.0386489	0.168227	0.131559	TNF/PLEK	2
GO:0035306	BP	GO:0035306	positive regulation of dephosphorylation	2/101	58/18862	0.0386489	0.168227	0.131559	PPP1R15A/PLEK	2
GO:0061005	BP	GO:0061005	cell differentiation involved in kidney development	2/101	58/18862	0.0386489	0.168227	0.131559	HES1/CTNNB1	2
GO:1903531	BP	GO:1903531	negative regulation of secretion by cell	3/101	139/18862	0.0386978	0.168227	0.131559	PIM3/HLA-F/MIDN	3
GO:0051924	BP	GO:0051924	regulation of calcium ion transport	4/101	238/18862	0.0390859	0.169608	0.132638	CXCR4/CCL3/LILRA5/CTNNB1	4
GO:0046718	BP	GO:0046718	viral entry into host cell	3/101	140/18862	0.0393961	0.170338	0.13321	CXCR4/CD55/CD86	3
GO:0061008	BP	GO:0061008	hepaticobiliary system development	3/101	140/18862	0.0393961	0.170338	0.13321	HES1/SRSF5/CEBPB	3
GO:0031294	BP	GO:0031294	lymphocyte costimulation	2/101	59/18862	0.0398683	0.171455	0.134083	MAP3K8/CD86	2
GO:1902402	BP	GO:1902402	signal transduction involved in mitotic DNA damage checkpoint	2/101	59/18862	0.0398683	0.171455	0.134083	CDKN1A/PLK3	2
GO:1902403	BP	GO:1902403	signal transduction involved in mitotic DNA integrity checkpoint	2/101	59/18862	0.0398683	0.171455	0.134083	CDKN1A/PLK3	2
GO:0062013	BP	GO:0062013	positive regulation of small molecule metabolic process	3/101	141/18862	0.0401007	0.172147	0.134624	TNF/PMAIP1/PFKFB3	3
GO:0014706	BP	GO:0014706	striated muscle tissue development	5/101	351/18862	0.040412	0.173174	0.135427	FOS/ATF3/KDM6B/VAMP5/SMAD7	5
GO:0016049	BP	GO:0016049	cell growth	6/101	470/18862	0.0405837	0.1736	0.13576	CXCR4/CDKN1A/CTNNB1/SMAD7/CDKN2D/ULK1	6
GO:0032615	BP	GO:0032615	interleukin-12 production	2/101	60/18862	0.0411021	0.174267	0.136282	IRF1/LILRA5	2
GO:0032655	BP	GO:0032655	regulation of interleukin-12 production	2/101	60/18862	0.0411021	0.174267	0.136282	IRF1/LILRA5	2
GO:0034113	BP	GO:0034113	heterotypic cell-cell adhesion	2/101	60/18862	0.0411021	0.174267	0.136282	TNF/MYADM	2
GO:0046888	BP	GO:0046888	negative regulation of hormone secretion	2/101	60/18862	0.0411021	0.174267	0.136282	PIM3/MIDN	2
GO:1903078	BP	GO:1903078	positive regulation of protein localization to plasma membrane	2/101	60/18862	0.0411021	0.174267	0.136282	TNF/SQSTM1	2
GO:0061448	BP	GO:0061448	connective tissue development	4/101	243/18862	0.0416612	0.176327	0.137893	CRIP1/SMAD7/TIMP1/RUNX3	4
GO:0010675	BP	GO:0010675	regulation of cellular carbohydrate metabolic process	3/101	144/18862	0.0422531	0.177369	0.138708	PMAIP1/MIDN/PLEK	3
GO:0014074	BP	GO:0014074	response to purine-containing compound	3/101	144/18862	0.0422531	0.177369	0.138708	FOS/JUN/FOSB	3
GO:0033619	BP	GO:0033619	membrane protein proteolysis	2/101	61/18862	0.0423502	0.177369	0.138708	TNF/TIMP1	2
GO:0070542	BP	GO:0070542	response to fatty acid	2/101	61/18862	0.0423502	0.177369	0.138708	FFAR2/LPL	2
GO:0071230	BP	GO:0071230	cellular response to amino acid stimulus	2/101	61/18862	0.0423502	0.177369	0.138708	TNF/CEBPB	2
GO:0072413	BP	GO:0072413	signal transduction involved in mitotic cell cycle checkpoint	2/101	61/18862	0.0423502	0.177369	0.138708	CDKN1A/PLK3	2
GO:0010951	BP	GO:0010951	negative regulation of endopeptidase activity	4/101	245/18862	0.0427177	0.178597	0.139668	TNF/PLAUR/CDKN2D/TIMP1	4
GO:0071901	BP	GO:0071901	negative regulation of protein serine/threonine kinase activity	3/101	145/18862	0.0429832	0.179335	0.140245	DUSP2/CDKN1A/CDKN2D	3
GO:0007178	BP	GO:0007178	transmembrane receptor protein serine/threonine kinase signaling pathway	5/101	358/18862	0.0433677	0.179335	0.140245	HES1/FOS/JUN/SMAD7/SKIL	5
GO:1903793	BP	GO:1903793	positive regulation of anion transport	6/101	478/18862	0.0434524	0.179335	0.140245	NFKBIA/TNF/PMAIP1/PLK3/CEBPB/ATF4	6
GO:0002437	BP	GO:0002437	inflammatory response to antigenic stimulus	2/101	62/18862	0.0436124	0.179335	0.140245	TNF/KDM6B	2
GO:0010573	BP	GO:0010573	vascular endothelial growth factor production	2/101	62/18862	0.0436124	0.179335	0.140245	TNF/ATF4	2
GO:0031571	BP	GO:0031571	mitotic G1 DNA damage checkpoint	2/101	62/18862	0.0436124	0.179335	0.140245	CDKN1A/PLK3	2
GO:0045604	BP	GO:0045604	regulation of epidermal cell differentiation	2/101	62/18862	0.0436124	0.179335	0.140245	HES1/ZFP36	2
GO:0051851	BP	GO:0051851	modulation by host of symbiont process	2/101	62/18862	0.0436124	0.179335	0.140245	CCL3/JUN	2
GO:1903018	BP	GO:1903018	regulation of glycoprotein metabolic process	2/101	62/18862	0.0436124	0.179335	0.140245	CTNNB1/ITM2B	2
GO:0010959	BP	GO:0010959	regulation of metal ion transport	4/101	247/18862	0.0437894	0.179335	0.140245	CXCR4/CCL3/LILRA5/CTNNB1	4
GO:0030072	BP	GO:0030072	peptide hormone secretion	4/101	247/18862	0.0437894	0.179335	0.140245	TNF/PIM3/FFAR2/MIDN	4
GO:0051896	BP	GO:0051896	regulation of protein kinase B signaling	4/101	247/18862	0.0437894	0.179335	0.140245	TNF/CCL3/DDIT3/CD86	4
GO:0002449	BP	GO:0002449	lymphocyte mediated immunity	5/101	360/18862	0.0442356	0.180547	0.141194	TNF/HLA-F/CD55/SMAD7/BCL3	5
GO:0036293	BP	GO:0036293	response to decreased oxygen levels	5/101	360/18862	0.0442356	0.180547	0.141194	CXCR4/SOD2/PMAIP1/PLK3/ATF4	5
GO:0007043	BP	GO:0007043	cell-cell junction assembly	3/101	147/18862	0.0444625	0.180554	0.141199	TNF/CTNNB1/SMAD7	3
GO:0007519	BP	GO:0007519	skeletal muscle tissue development	3/101	147/18862	0.0444625	0.180554	0.141199	FOS/ATF3/VAMP5	3
GO:0007605	BP	GO:0007605	sensory perception of sound	3/101	147/18862	0.0444625	0.180554	0.141199	DDIT3/RPL38/CDKN2D	3
GO:0006352	BP	GO:0006352	DNA-templated transcription, initiation	4/101	249/18862	0.0448761	0.180757	0.141358	NR4A1/CDKN1A/JUN/CTNNB1	4
GO:0044783	BP	GO:0044783	G1 DNA damage checkpoint	2/101	63/18862	0.0448886	0.180757	0.141358	CDKN1A/PLK3	2
GO:0044819	BP	GO:0044819	mitotic G1/S transition checkpoint	2/101	63/18862	0.0448886	0.180757	0.141358	CDKN1A/PLK3	2
GO:0048662	BP	GO:0048662	negative regulation of smooth muscle cell proliferation	2/101	63/18862	0.0448886	0.180757	0.141358	SOD2/CDKN1A	2
GO:2000401	BP	GO:2000401	regulation of lymphocyte migration	2/101	63/18862	0.0448886	0.180757	0.141358	CCL3/SELENOK	2
GO:0071774	BP	GO:0071774	response to fibroblast growth factor	3/101	148/18862	0.0452117	0.181754	0.142137	ZFP36/NR4A1/IER2	3
GO:0071560	BP	GO:0071560	cellular response to transforming growth factor beta stimulus	4/101	251/18862	0.0459779	0.183493	0.143497	FOS/JUN/SMAD7/SKIL	4
GO:0003281	BP	GO:0003281	ventricular septum development	2/101	64/18862	0.0461785	0.183493	0.143497	HES1/SMAD7	2
GO:0032507	BP	GO:0032507	maintenance of protein location in cell	2/101	64/18862	0.0461785	0.183493	0.143497	SRGN/BCL3	2
GO:0035914	BP	GO:0035914	skeletal muscle cell differentiation	2/101	64/18862	0.0461785	0.183493	0.143497	FOS/ATF3	2
GO:0042255	BP	GO:0042255	ribosome assembly	2/101	64/18862	0.0461785	0.183493	0.143497	RPL38/RPS27	2
GO:0048247	BP	GO:0048247	lymphocyte chemotaxis	2/101	64/18862	0.0461785	0.183493	0.143497	CCL3/CCL3L1	2
GO:0060411	BP	GO:0060411	cardiac septum morphogenesis	2/101	64/18862	0.0461785	0.183493	0.143497	HES1/SMAD7	2
GO:0030001	BP	GO:0030001	metal ion transport	6/101	486/18862	0.0464461	0.184251	0.14409	CXCR4/CCL3/DDIT3/LILRA5/CTNNB1/SELENOK	6
GO:0002460	BP	GO:0002460	adaptive immune response based on somatic recombination of immune receptors built from immunoglobulin superfamily domains	5/101	367/18862	0.0473554	0.187184	0.146383	TNF/HLA-F/CD55/SMAD7/BCL3	5
GO:0032729	BP	GO:0032729	positive regulation of interferon-gamma production	2/101	65/18862	0.047482	0.187184	0.146383	TNF/BCL3	2
GO:0048278	BP	GO:0048278	vesicle docking	2/101	65/18862	0.047482	0.187184	0.146383	PLEK/STX11	2
GO:0010821	BP	GO:0010821	regulation of mitochondrion organization	3/101	151/18862	0.0474967	0.187184	0.146383	PMAIP1/PLAUR/SQSTM1	3
GO:0001885	BP	GO:0001885	endothelial cell development	2/101	66/18862	0.0487989	0.189949	0.148546	TNF/MYADM	2
GO:0034332	BP	GO:0034332	adherens junction organization	2/101	66/18862	0.0487989	0.189949	0.148546	CTNNB1/SMAD7	2
GO:0042130	BP	GO:0042130	negative regulation of T cell proliferation	2/101	66/18862	0.0487989	0.189949	0.148546	CD86/CEBPB	2
GO:0072678	BP	GO:0072678	T cell migration	2/101	66/18862	0.0487989	0.189949	0.148546	CCL3/SELENOK	2
GO:1902117	BP	GO:1902117	positive regulation of organelle assembly	2/101	66/18862	0.0487989	0.189949	0.148546	TNF/ULK1	2
GO:0060537	BP	GO:0060537	muscle tissue development	5/101	371/18862	0.0491957	0.189949	0.148546	FOS/ATF3/KDM6B/VAMP5/SMAD7	5
GO:0010466	BP	GO:0010466	negative regulation of peptidase activity	4/101	257/18862	0.0493738	0.189949	0.148546	TNF/PLAUR/CDKN2D/TIMP1	4
GO:0030509	BP	GO:0030509	BMP signaling pathway	3/101	154/18862	0.0498378	0.189949	0.148546	HES1/SMAD7/SKIL	3
