# Supplementary material for: CD16+ monocytes are involved in the hyper-inflammatory state of Prader-Willi Syndrome by single-cell transcriptomic analysis
Source: Front Immunol. 2023 May 11;14:1153730. doi: 10.3389/fimmu.2023.1153730 (PMC10213932; doi:10.3389/fimmu.2023.1153730)
Supplement: Supplementary file 1 [file DataSheet_1.zip › Supplementary material/Supplementary Table 14.xlsx]

## Sheet: Sheet1
Supplementary Table 13 The 15q11–q13 gene score and PWS signature score in major cell type
	B cell		CD4+ Tcell		CD8+ Tcell		gd T cell		monocytes cell		NK cell
group	PWS signature scores	15q11–q13 gene scores	PWS signature scores	15q11–q13 gene scores	PWS signature scores	15q11–q13 gene scores	PWS signature scores	15q11–q13 gene scores	PWS signature scores	15q11–q13 gene scores	PWS signature scores	15q11–q13 gene scores
control	0.507724	0.0566713	0.50487	0.0616947	0.611353	0.0644921	0.389227	0.0537994	0.418202	0.0253313	0.326944	0.0448798
control	0.529974	0.047761	0.545558	0.0523185	0.656366	0.0574802	0.408714	0.0505828	0.454526	0.0265368	0.374328	0.0434678
control	0.538065	0.043202	0.54803	0.0505484	0.67635	0.0520949	0.410152	0.0367057	0.442476	0.0256251	0.371105	0.0383722
control	0.526755	0.0497107	0.543595	0.0532097	0.661453	0.0547272	0.390221	0.0393309	0.474196	0.0275827	0.360758	0.0398546
control	0.548676	0.0614637	0.568023	0.0595617	0.654763	0.0600206	0.458994	0.0443712	0.500146	0.024554	0.395388	0.0482334
control	0.478226	0.0541265	0.48081	0.06534	0.580604	0.0665965	0.340801	0.0471373	0.380209	0.0272189	0.299574	0.0502315
control	0.524322	0.0420508	0.537304	0.0548823	0.626392	0.0568429	0.38976	0.0473641	0.436435	0.0244556	0.373802	0.0425741
control	0.535058	0.0511152	0.546233	0.0532307	0.62159	0.0584945	0.392799	0.0496729	0.424349	0.0264501	0.344716	0.0396674
control	0.525279	0.0492833	0.528843	0.0598093	0.638151	0.0565196	0.388521	0.0474138	0.43094	0.0242563	0.383348	0.0399342
control	0.517113	0.0555704	0.512876	0.0596148	0.59739	0.0660122	0.402326	0.0475812	0.435534	0.0195253	0.385927	0.0440125
control	0.5495	0.0532263	0.572378	0.0619819	0.670592	0.0578433	0.445996	0.0449437	0.488277	0.0262392	0.395336	0.0424795
control	0.540258	0.0434497	0.566385	0.0559155	0.666239	0.0526526	0.422608	0.0429439	0.495003	0.0272101	0.388574	0.0395765
control	0.48163	0.0535205	0.502006	0.0584208	0.599895	0.0610207	0.357906	0.0457948	0.402456	0.0284203	0.312473	0.052031
control	0.469813	0.0450868	0.508896	0.0566127	0.609828	0.0520541	0.338484	0.0507619	0.396064	0.0276849	0.308991	0.0458208
control	0.543598	0.0498794	0.563556	0.055961	0.656977	0.0533657	0.411484	0.0475321	0.472108	0.0257335	0.359815	0.0425142
control	0.479347	0.0572962	0.479163	0.0686795	0.585945	0.070659	0.344235	0.0502416	0.384379	0.0353388	0.307744	0.0486699
control	0.488554	0.0497913	0.484846	0.0656291	0.569645	0.0538024	0.349772	0.0544394	0.396474	0.0312701	0.313784	0.0432765
control	0.470378	0.0519176	0.466827	0.0588594	0.580806	0.0554581	0.329004	0.0493174	0.37011	0.0302913	0.303305	0.0461258
control	0.540769	0.0368056	0.558027	0.0575141	0.626998	0.0498954	0.393008	0.0416197	0.458466	0.0227453	0.361033	0.0426485
control	0.527442	0.0470416	0.530435	0.0641463	0.612248	0.0538836	0.408706	0.041292	0.440058	0.0255068	0.37226	0.0447082
control	0.536954	0.0512326	0.549077	0.0554893	0.60561	0.0500345	0.412256	0.0529953	0.454067	0.0218504	0.373107	0.0437603
control	0.52019	0.0512271	0.525743	0.0599222	0.596721	0.0528095	0.429841	0.0520185	0.426986	0.0236642	0.3645	0.0453314
control	0.477496	0.0412895	0.483217	0.0527753	0.578792	0.0541804	0.317291	0.0510568	0.373405	0.0271064	0.33026	0.0394793
