# Supplementary material for: CD16+ monocytes are involved in the hyper-inflammatory state of Prader-Willi Syndrome by single-cell transcriptomic analysis
Source: Front Immunol. 2023 May 11;14:1153730. doi: 10.3389/fimmu.2023.1153730 (PMC10213932; doi:10.3389/fimmu.2023.1153730)
Supplement: Supplementary file 1 [file DataSheet_1.zip › Supplementary material/Supplementary Table 2.xlsx]

## Sheet: sheet1
Supplementary Table 2 Comparison of cytokine levels in the PWS and control groups
	control(n=10)	PWS(n=13)	p value(pws-control)
APRIL (pg/ml)	268.87(162.71-289.95)	206.87(140.68-314.93)	0.756495
BAFF (pg/ml)	6.11(1.16-20.25)	19.31(3.267-33.88)	0.201698
BLC (pg/ml)	107.64(87.18-145.84)	226.22(143.86-339.51)	0.00633125
CD30 (pg/ml)	91.67(54.2-127.42)	138.43(74.33-229.99)	0.128467
ENA-78 (pg/ml)	16.05(10.5-23.17)	9.25(1.45-29.38)	0.555653
Eotaxin (pg/ml)	14.01(9.71-18.75)	16.09(8.7-26.41)	0.852404
Eotaxin-2 (pg/ml)	74.51(69.67-104.18)	73.31(52.89-133.02)	0.664122
G-CSF (pg/ml)	3.23(0-5.70)	2.54(0-8.905)	0.898664
HGF (pg/ml)	10.45(7.68-12.25)	13.21(8.73-16.71)	0.535143
IFN-γ (pg/ml)	0.38(0-1.17)	0.64(0.38-1.44)	0.20867
IL-12p70 (pg/ml)	2.17(2.11-2.23)	2.25(2.16-2.31)	0.0657866
IL-16 (pg/ml)	78.04(36.16-114.88)	68.78(31.39-121.51)	0.709404
IL-18 (pg/ml)	7.26(5.065-10.915)	9.94(5.07-15.74)	0.276478
IL-2R (pg/ml)	0(0-99.75)	141.44(24.77-221.20)	0.0446789
IL-20 (pg/ml)	0(0-1.69)	6.6(0-10.98)	0.140922
IL-7 (pg/ml)	0.42(0.335-0.57)	0.59(0.14-0.83)	0.663966
IP-10 (pg/ml)	8.86(7.035-10.78)	9.99(6.67-12.91)	0.514721
I-TAC (pg/ml)	12.21(9.00-19.50)	10.35(8.22-18.80)	0.664044
LIF (pg/ml)	2.03(1.81-2.815)	3.9(2.205-5.19)	0.0153475
MCP-1 (pg/ml)	16.36(7.3-23.62)	12.01(6.37-18.64)	0.663888
MCP-2 (pg/ml)	0.78(0.29-2.25)	0.55(0.18-1.30)	0.385026
MCP-3 (pg/ml)	16.12(11.775-23.27)	8.56(3.81-18.71)	0.0878698
MDC (pg/ml)	91.89(60.31-147.18)	117.56(98.09-178.43)	0.226303
MIF (pg/ml)	14.7(13.445-20.69)	20.57(17.38-25.11)	0.0349799
MIP-1α (pg/ml)	1.71(0-5.99)	12.16(0.285-17.39)	0.166356
MIP-1β (pg/ml)	19.76(16.09-25.66)	13.25(10.71-22.68)	0.0770723
MMP-1 (pg/ml)	48.91(32.8-77.27)	59.58(30.49-123.97)	0.901288
CD40L (pg/ml)	3.63(0-12.97)	23.33(2.72-35.58)	0.15397
SCF (pg/ml)	1.19(0.61-2.25)	1.56(1.31-2.56)	0.306053
SDF-1α (pg/ml)	898.31(803.24-1128.68)	1013.69(876.86-1259.02)	0.226418
TNF-α (pg/ml)	0.26(0.065-0.475)	0.42(0.3-0.53)	0.367213
TNF-RII (pg/ml)	40.12(33.89-50.375)	51.86(44.47-62.69)	0.0130901
TRAIL (pg/ml)	5.12(0-16.15)	1.37(0-10.63)	0.353212
TWEAK (pg/ml)	300.56(223.95-551.575)	396.05(306.71-530.785)	0.756495
VEGF-A (pg/ml)	116.02(59.82-241.775)	64.86(53.86-207.56)	0.385144
Data are shown as median (interquartile).The p-values comparing the PWS and control are from the Mann-Whitney U test. Bold font is used to highlight statistically significant findings.
