# Supplementary material for: CD16+ monocytes are involved in the hyper-inflammatory state of Prader-Willi Syndrome by single-cell transcriptomic analysis
Source: Front Immunol. 2023 May 11;14:1153730. doi: 10.3389/fimmu.2023.1153730 (PMC10213932; doi:10.3389/fimmu.2023.1153730)
Supplement: Supplementary file 1 [file DataSheet_1.zip › Supplementary material/Supplementary Table 3.xlsx]

## Sheet: Sheet1
Supplementary Table 3 Correlations between BMI and serum cytokines in the PWS group
		BMI
Indicators	N	r	p value
APRIL (pg/ml)	10	-0.151515	0.676065
BAFF (pg/ml)	10	-0.486324	0.15408
BLC (pg/ml)	10	-0.272727	0.445838
CD30 (pg/ml)	10	0.260606	0.467089
ENA-78 (pg/ml)	10	-0.0909091	0.802772
Eotaxin (pg/ml)	10	-0.0181818	0.96024
Eotaxin-2 (pg/ml)	10	0.490909	0.149656
G-CSF (pg/ml)	10	-0.100049	0.783321
HGF (pg/ml)	10	-0.127273	0.726057
IFN-γ (pg/ml)	10	-0.36426	0.300756
IL-12p70 (pg/ml)	10	-0.116213	0.74919
IL-16 (pg/ml)	10	0.0666667	0.854813
IL-18 (pg/ml)	10	0.18293	0.612964
IL-2R (pg/ml)	10	-0.0731721	0.84079
IL-20 (pg/ml)	10	0.0250122	0.94532
IL-7 (pg/ml)	10	-0.406061	0.244282
IP-10 (pg/ml)	10	0.345455	0.328227
I-TAC (pg/ml)	10	0.0666667	0.854813
LIF (pg/ml)	10	0.0424242	0.907364
MCP-1 (pg/ml)	10	-0.291795	0.413327
MCP-2 (pg/ml)	10	-0.50303	0.138334
MCP-3 (pg/ml)	10	-0.0425534	0.907083
MDC (pg/ml)	10	-0.527273	0.117308
MIF (pg/ml)	10	0.309091	0.384841
MIP-1α (pg/ml)	10	0.0121581	0.973408
MIP-1β (pg/ml)	10	0.357576	0.310376
MMP-1 (pg/ml)	10	-0.0787879	0.828717
CD40L (pg/ml)	10	-0.0972649	0.789235
SCF (pg/ml)	10	0.284848	0.425038
SDF-1α (pg/ml)	10	-0.490909	0.149656
TNF-α (pg/ml)	10	-0.152442	0.674175
TNF-RII (pg/ml)	10	0.369697	0.29305
TRAIL (pg/ml)	10	-0.614183	0.0588762
TWEAK (pg/ml)	10	0.151515	0.676065
VEGF-A (pg/ml)	10	-0.158055	0.662762
IL-1β (pg/ml)	20	0.09	0.72
Spearman’s correlations (p two-tailed) between BMI and serum cytokines.
