# Supplementary material for: CD16+ monocytes are involved in the hyper-inflammatory state of Prader-Willi Syndrome by single-cell transcriptomic analysis
Source: Front Immunol. 2023 May 11;14:1153730. doi: 10.3389/fimmu.2023.1153730 (PMC10213932; doi:10.3389/fimmu.2023.1153730)
Supplement: Supplementary file 1 [file DataSheet_1.zip › Supplementary material/Supplementary Table 8.xlsx]

## Sheet: Sheet1
			Supplementary Table 8: DEGs in major cell type between the PWS and control groups
monocyte_PWS VS control					CD4+T_PWS VS control					CD8+T_PWS VS control					B cell _PWS VS control					NK cell _PWS VS control						gd cell _PWS VS control
gene	p_val	avg_log2FC	p_val_adj		gene	p_val	avg_logFC	p_val_adj		gene	p_val	avg_logFC	p_val_adj		gene	p_val	avg_logFC	p_val_adj		gene	p_val	avg_logFC	p_val_adj			gene	p_val	avg_logFC	p_val_adj
HES1	0	1.78607	0		RPS26	0	2.19181	0		RPS27	0	0.334406	0		RPS26	0	2.0866	0		JUN	0	3.32946	0			JUN	6.14856e-68	2.71369	1.5262e-63
CCL3L1	7.77e-88	1.707	1.93e-83		JUNB	0	1.53148	0		RGS1	0	0.883983	0		MTRNR2L12	7.02e-110	1.86964	1.74e-105		FOS	0	3.06249	0			FOS	9.19857e-61	1.88283	2.28327e-56
IL1B	1.34e-273	1.58069	3.33e-269		JUN	0	1.50064	0		CXCR4	0	0.894635	0		CD69	1.87e-256	1.63072	4.65e-252		DUSP1	0	2.33538	0			RPS26	2.88278e-228	1.72708	7.15565e-224
G0S2	3.81e-272	1.5122	9.45e-268		MTRNR2L12	0	1.44658	0		RPS26	0	2.18821	0		NFKBIA	5.93e-225	1.49738	1.47e-220		NFKBIA	0	2.25967	0			NFKBIA	8.69362e-109	1.69549	2.15793e-104
OSM	0	1.28154	0		FOS	4.96252e-183	1.38676	1.2318e-178		RPS29	0	0.445995	0		JUNB	1.92e-259	1.40196	4.77e-255		AC020916.1	0	2.00786	0			CD69	4.09867e-120	1.65624	1.01737e-115
RPS26	0	1.19444	0		RGS1	0	1.22314	0		SNRPN	0	-1.19098	0		FOS	3.3e-156	1.10441	8.19e-152		ZFP36	0	1.84232	0			ZFP36	1.71263e-168	1.62663	4.2511e-164
CDKN1A	1.56e-293	1.15457	3.87e-289		CD69	0	1.09368	0		SNHG14	0	-1.22622	0		JUN	5.67e-135	1.07616	1.41e-130		JUND	0	1.78498	0			AC020916.1	1.30626e-70	1.36808	3.2424e-66
CD83	6.97e-297	1.06459	1.73e-292		CXCR4	0	1.02058	0		RPL38	0	0.434052	0		CD83	8.74e-241	1.04199	2.17e-236		CD69	0	1.75787	0			MTRNR2L12	1.30821e-38	1.31864	3.24723e-34
IER3	1.65e-246	1.04912	4.11e-242		DUSP1	1.46889e-94	0.914711	3.64608e-90		RPL37A	4.1e-280	0.359236	1.02e-275		JUND	0	1.02267	0		JUNB	0	1.73454	0			JUNB	1.05286e-169	1.27138	2.6134e-165
CCL3	2.21e-99	1.04458	5.49e-95		ZFP36	7.56863e-119	0.907535	1.87869e-114		XIST	8.47e-269	-1.2713	2.1e-264		AC103591.3	3.06e-86	1.00753	7.6e-82		PPP1R15A	0	1.55011	0			JUND	1.0671e-154	1.17111	2.64876e-150
NFKBIA	1.72e-223	0.976231	4.27e-219		NFKBIA	0	0.896849	0		RPL35	3.08e-252	0.310251	7.64e-248		CXCR4	1.38e-282	0.982291	3.43e-278		IER2	0	1.52415	0			FOSB	5.4785e-55	1.11452	1.35987e-50
BHLHE40	3.26e-208	0.952528	8.09e-204		TNFAIP3	7.08217e-250	0.796639	1.75794e-245		UBA52	6.54e-238	0.281112	1.62e-233		HES1	7.87e-226	0.940017	1.95e-221		MTRNR2L12	3.56e-91	1.4876	8.83e-87			DUSP1	5.43806e-64	1.10579	1.34983e-59
ZFP36	6.51e-216	0.904572	1.62e-211		JUND	0	0.724103	0		MT-ND4	7.18e-232	-0.500976	1.78e-227		IER2	2.01e-113	0.878251	4.99e-109		RGS1	0	1.41791	0			BTG2	7.07365e-58	1.09027	1.75582e-53
NR4A1	7.21e-196	0.898958	1.79e-191		SOCS3	3.86281e-306	0.649319	9.58827e-302		RPS3A	5.03e-215	0.349415	1.25e-210		RGS1	6.72e-231	0.792975	1.67e-226		BTG2	8.53e-212	1.21298	2.12e-207			CXCR4	1.08657e-290	1.06835	2.69709e-286
MAFB	3.93e-176	0.897612	9.76e-172		DUSP2	3.12344e-200	0.608082	7.753e-196		RPL36A	1.19e-214	0.36837	2.95e-210		PPP1R15A	5.99e-134	0.783666	1.49e-129		AC044849.1	7.62e-305	1.13285	1.89e-300			IER5	2.75541e-80	1.00687	6.83947e-76
CXCR4	1.3e-69	0.859788	3.23e-65		TSC22D3	2.1235e-198	0.547704	5.27096e-194		RPL37	3.94e-206	0.280631	9.77e-202		DUSP1	3.05e-112	0.765196	7.56e-108		IER5	7.72e-297	1.13029	1.92e-292			PPP1R15A	5.99975e-59	0.995686	1.48926e-54
MTRNR2L12	4.45e-74	0.847147	1.11e-69		SLC2A3	9.12518e-175	0.524557	2.26505e-170		MTRNR2L12	1.35e-205	1.47058	3.35e-201		ZFP36	4.1e-91	0.702527	1.02e-86		CCL3	7.4e-103	1.0546	1.84e-98			IER2	2.208e-68	0.984154	5.4807e-64
CXCL8	2.01e-68	0.82369	4.98e-64		RPS4Y1	0	0.493236	0		RPS21	3.29e-205	0.278486	8.16e-201		RGS2	2.14e-45	0.683496	5.32e-41		NR4A2	4.1e-294	1.05154	1.02e-289			TNFAIP3	6.04131e-84	0.954027	1.49957e-79
FCGR3A	6.63e-28	0.802606	1.65e-23		IER2	4.47579e-79	0.442895	1.11098e-74		RPL23A	1.81e-199	0.256816	4.5e-195		TSC22D3	1.12e-119	0.596836	2.78e-115		DUSP2	2.62e-155	1.05086	6.5e-151			CCL4	1.22855e-63	0.891122	3.04952e-59
BCL2A1	4.75e-218	0.764748	1.18e-213		BTG2	5.86415e-93	0.423797	1.4556e-88		RPL12	5.99e-196	0.313063	1.49e-191		NR4A1	4.58e-183	0.556376	1.14e-178		RPS26	1.53e-158	1.0297	3.8e-154			GZMH	1.74344e-72	0.817396	4.32757e-68
MAP3K8	3.03e-255	0.76157	7.53e-251		YPEL5	3.54952e-149	0.422075	8.81061e-145		RPL39	4.52e-187	0.277251	1.12e-182		CRIP1	8.18e-39	0.54164	2.03e-34		AC103591.3	1.73e-126	1.00993	4.3e-122			PMAIP1	1.91095e-55	0.803065	4.74337e-51
PPIF	1.06e-121	0.75944	2.64e-117		AC025164.1	1.64932e-176	0.415851	4.09394e-172		RPS4Y1	3.35e-185	0.408406	8.32e-181		NFKBID	9.58e-106	0.502979	2.38e-101		CXCR4	1.91e-123	0.938654	4.73e-119			YPEL5	1.57396e-75	0.791793	3.90689e-71
CDKN1C	1.89e-77	0.750774	4.69e-73		AC103591.3	4.49829e-135	0.408504	1.11657e-130		RPLP2	5.14e-185	0.290948	1.27e-180		HERPUD1	1.94e-64	0.493239	4.82e-60		TNFAIP3	3.42e-149	0.902488	8.5e-145			MYADM	4.3408e-58	0.774865	1.07747e-53
TNFAIP3	3.08e-95	0.744737	7.65e-91		GNAS	0	0.405527	0		NFKBIA	6.72e-173	0.828599	1.67e-168		IER5	6.92e-69	0.479825	1.72e-64		FOSB	0	0.888648	0			RGS1	4.04657e-78	0.768345	1.00444e-73
RETN	2.02e-167	0.743832	5.02e-163		PPP1R15A	3.10228e-84	0.400582	7.70048e-80		RPL27	6.07e-172	0.296199	1.51e-167		RPL22L1	2.77e-66	0.466461	6.87e-62		YPEL5	8.72e-192	0.845029	2.16e-187			NR4A2	6.90146e-95	0.750187	1.71308e-90
TRIB1	4.35e-181	0.736829	1.08e-176		DNAJB1	9.7994e-94	0.385764	2.43241e-89		MT-CO2	8.3e-167	-0.378013	2.06e-162		GADD45B	2.18e-60	0.461486	5.42e-56		SERTAD1	1.33e-265	0.834951	3.29e-261			DNAJB1	5.33587e-45	0.729152	1.32447e-40
GABARAPL1	5.5e-172	0.711656	1.37e-167		FTH1	1.84483e-166	0.366529	4.57923e-162		SLFN5	2.36e-166	-0.658739	5.86e-162		SLC2A3	1.66e-74	0.45506	4.12e-70		PTGDS	8.22e-08	0.75731	0.00204045			GADD45B	7.57174e-53	0.690773	1.87946e-48
HBEGF	2.6e-175	0.709292	6.45e-171		RPS29	0	0.364587	0		AC020916.1	1.76e-161	0.814108	4.37e-157		PMAIP1	1.08e-70	0.450129	2.67e-66		TSC22D3	2.24e-132	0.743165	5.56e-128			IRF1	1.175e-83	0.689622	2.91659e-79
RASGEF1B	2.41e-212	0.705352	5.98e-208		IFITM1	0	0.352382	0		MT-CO3	3.32e-159	-0.381192	8.25e-155		AC020916.1	4.34e-118	0.441725	1.08e-113		PMAIP1	4.71e-133	0.734742	1.17e-128			FTH1	1.32739e-154	0.679846	3.29484e-150
LILRA5	3.01e-204	0.686301	7.48e-200		KLF2	2.61815e-173	0.337136	6.49877e-169		MT-ND2	1.33e-156	-0.549056	3.31e-152		YPEL5	2.43e-64	0.430235	6.03e-60		FTH1	5.47e-290	0.695324	1.36e-285			CREM	2.0006e-90	0.66196	4.96589e-86
CEBPB	1.52e-278	0.679501	3.77e-274		SDR42E2	3.65535e-243	0.336196	9.07332e-239		JUND	1.55e-155	0.780778	3.84e-151		FOSB	2.85e-135	0.413849	7.08e-131		MYADM	3.81e-126	0.683077	9.46e-122			TSC22D3	2.83169e-47	0.659524	7.02883e-43
ID2	2.8e-55	0.675106	6.96e-51		AC020916.1	5.50702e-166	0.335945	1.36695e-161		RPL21	2.7e-154	0.276376	6.71e-150		PIM3	1.21e-58	0.408699	2.99e-54		MAFF	1.76e-192	0.681407	4.38e-188			S100A9	3.69776e-25	0.649287	9.17858e-21
MARCKSL1	3.52e-256	0.651817	8.73e-252		BTG1	5.57903e-181	0.335684	1.38483e-176		DDX17	3e-152	-0.433448	7.44e-148		NR4A2	8.28e-110	0.401516	2.05e-105		FCER1G	2.05e-170	0.672355	5.08e-166			SRSF7	1.37987e-96	0.633894	3.42512e-92
CRIP1	3.95e-88	0.640035	9.8e-84		AC026979.2	1.64553e-106	0.329658	4.08453e-102		COX7C	8.49e-151	0.279607	2.11e-146		RPS29	0	0.398449	0		MAP3K8	7.39e-87	0.651596	1.83e-82			GZMB	1.25273e-38	0.583963	3.10954e-34
ATF3	9.81e-192	0.62548	2.44e-187		RPL38	0	0.324848	0		TXNIP	7.04e-150	-0.347235	1.75e-145		HLA-DRB1	2.11e-103	0.394321	5.24e-99		AREG	3.32e-107	0.631051	8.24e-103			DUSP2	3.38173e-68	0.562595	8.39413e-64
GPR183	5.19e-57	0.617147	1.29e-52		RPL22L1	6.7192e-109	0.323931	1.66784e-104		GNAS	2.44e-142	0.307921	6.06e-138		CYTIP	1.45e-54	0.391241	3.59e-50		CCL4	6.49e-41	0.630387	1.61e-36			HSPA1A	0.816863	0.552194	1
LUCAT1	1.22e-61	0.61608	3.03e-57		SNHG25	1.52849e-117	0.316679	3.79402e-113		TOMM7	1.01e-132	0.266193	2.51e-128		UBALD2	4.91e-61	0.386396	1.22e-56		GADD45B	3.41e-89	0.623336	8.46e-85			TUBA1A	1.46475e-28	0.547049	3.63579e-24
SRGN	1.94e-296	0.613974	4.81e-292		NR4A2	3.21482e-169	0.314838	7.97983e-165		RPS16	2.02e-132	0.250214	5.02e-128		DUSP2	1.16e-65	0.383767	2.89e-61		KLRB1	1.67e-136	0.547137	4.14e-132			SRGN	1.30215e-122	0.54563	3.23219e-118
PLAUR	1.38e-116	0.606985	3.43e-112		RPS27	0	0.306335	0		JUNB	4.49e-132	0.966849	1.11e-127		IRF1	1.37e-21	0.381278	3.4e-17		DDIT4	2.32e-104	0.542986	5.76e-100			MAP3K8	1.23166e-53	0.532139	3.05722e-49
MIDN	1.71e-194	0.59343	4.25e-190		CYTIP	8.1995e-130	0.30021	2.03528e-125		TSC22D3	3.28e-130	0.480064	8.14e-126		RPS4Y1	1.56e-84	0.378705	3.86e-80		RGS2	1.53e-70	0.533298	3.8e-66			AC044849.1	1.25339e-34	0.523711	3.11116e-30
NINJ1	4.45e-201	0.586582	1.11e-196		RPL37A	0	0.297941	0		CD69	1.32e-129	0.706284	3.27e-125		GPR183	4.8e-26	0.362096	1.19e-21		CYCS	6.1e-98	0.501341	1.51e-93			ZNF331	5.40015e-41	0.465032	1.34042e-36
VEGFA	1.25e-73	0.586327	3.11e-69		DDIT4	2.91192e-44	0.295854	7.22797e-40		RPS20	6.43e-125	0.296798	1.6e-120		MYADM	2.77e-50	0.359831	6.86e-46		AC007952.4	9.95e-51	0.49777	2.47e-46			METRNL	5.87148e-46	0.457138	1.45742e-41
CALHM6	1.02e-128	0.575595	2.52e-124		RPL36A	0	0.292787	0		JUN	5.66e-122	1.4165	1.4e-117		RPL12	1.53e-216	0.358295	3.79e-212		ARHGAP9	8.41e-79	0.471927	2.09e-74			UBE2S	1.07244e-41	0.446394	2.662e-37
PFKFB3	5.4e-187	0.572073	1.34e-182		UBALD2	1.83418e-116	0.289979	4.55281e-112		FOS	4.81e-114	1.17038	1.19e-109		PHACTR1	2.99e-28	0.355089	7.43e-24		KMT2E-AS1	6.72e-125	0.469881	1.67e-120			RPL22L1	2.13819e-35	0.440672	5.30742e-31
IFITM3	1.97e-46	0.559355	4.89e-42		CRIP1	3.31368e-43	0.287296	8.22522e-39		UBE3A	1.05e-113	-0.379633	2.59e-109		HLA-DQA2	6.01e-12	0.352808	1.49e-07		CHMP1B	2.55e-62	0.46986	6.33e-58			RGCC	7.47992e-34	0.427879	1.85666e-29
HLA-DRB1	1.46e-135	0.555718	3.63e-131		IRF1	2.67249e-56	0.286932	6.63366e-52		RPL13A	1.9e-110	0.256184	4.71e-106		KLF6	1.47e-36	0.350728	3.64e-32		DDIT3	4.14e-128	0.457712	1.03e-123			KLF6	2.51863e-05	0.422684	0.625175
GADD45B	9.43e-50	0.548528	2.34e-45		SRGN	2.06796e-30	0.285648	5.1331e-26		FKBP5	5.69e-108	-0.423138	1.41e-103		HLA-F	1.34e-63	0.347829	3.32e-59		S100A9	3.91e-08	0.453902	0.000970389			DDIT4	8.17933e-34	0.411759	2.03027e-29
CCL4L2	1.42e-90	0.541331	3.53e-86		TRBC1	3.39731e-45	0.283359	8.43279e-41		MT-ND6	1.94e-106	-0.515585	4.81e-102		RPL38	1.52e-147	0.340358	3.77e-143		ZNF331	1.17e-81	0.452948	2.9e-77			CYCS	1.47867e-38	0.409558	3.67036e-34
PHACTR1	8.97e-131	0.536863	2.23e-126		GADD45A	1.08033e-133	0.281746	2.68159e-129		IKZF1	2.27e-106	-0.34397	5.63e-102		IGLC3	0.0885003	0.332149	1		SRSF2	1.59e-75	0.448899	3.95e-71			HLA-F	1.64228e-59	0.409448	4.07646e-55
CD52	1.82e-94	0.53546	4.53e-90		UBC	2.09326e-128	0.268956	5.19588e-124		TNFAIP3	6.01e-105	0.60687	1.49e-100		ZNF331	1.17e-47	0.328098	2.92e-43		GZMB	1.49e-114	0.447885	3.69e-110			INTS6	3.72989e-20	0.396059	9.25832e-16
KDM6B	5.97e-125	0.535194	1.48e-120		AC044849.1	5.86791e-61	0.268418	1.45653e-56		RPL22L1	1.23e-103	0.377742	3.05e-99		PIM2	1.62e-56	0.324213	4.03e-52		DNAJB1	4.82e-55	0.442213	1.2e-50			SRSF2	2.04712e-41	0.390356	5.08137e-37
IFITM2	3.74e-47	0.515995	9.29e-43		RPS3A	0	0.267232	0		HNRNPU	1.53e-103	-0.345611	3.8e-99		RPL36A	8.27e-134	0.323625	2.05e-129		TUBA1A	3.8e-52	0.442065	9.44e-48			AC007952.4	7.18707e-05	0.388006	1
PLIN2	1.07e-85	0.515638	2.64e-81		IER5	2.96233e-91	0.265833	7.3531e-87		DUSP1	3.63e-103	0.971989	9.01e-99		GRASP	5.46e-81	0.312519	1.36e-76		CLIC3	8.49e-73	0.439386	2.11e-68			MAFF	1.44859e-56	0.387882	3.59569e-52
LITAF	9.53e-137	0.504024	2.36e-132		TUBA1A	1.22217e-58	0.259368	3.03366e-54		FTX	3.86e-101	-0.431229	9.57e-97		GNAS	1.73e-73	0.304434	4.29e-69		BTG1	1.19e-111	0.42801	2.96e-107			BHLHE40	7.06123e-33	0.38771	1.75274e-28
SULT1A1	1.93e-79	0.498172	4.79e-75		HSPB1	9.66341e-95	0.258324	2.39865e-90		FOSB	1.53e-100	0.275675	3.79e-96		RPL37A	1.89e-225	0.303889	4.7e-221		TMIGD2	7.13e-82	0.424028	1.77e-77			AC239799.2	5.16444e-32	0.38538	1.28192e-27
FOSB	7.47e-101	0.492189	1.85e-96		PPDPF	8.71145e-112	0.258164	2.16236e-107		RIPOR2	2.64e-99	-0.343299	6.56e-95		CDKN1A	1.95e-97	0.302894	4.84e-93		CSRNP1	8.6e-137	0.419023	2.14e-132			PIK3R1	4.22273e-18	0.38506	1.04817e-13
SKIL	2.47e-126	0.490851	6.13e-122		SOCS1	3.49026e-118	0.257699	8.66353e-114		PPP1R15A	2.96e-97	0.49333	7.34e-93		UBC	2.31e-70	0.299885	5.73e-66		EIF1	7.35e-217	0.407853	1.83e-212			IDS	4.12261e-31	0.381432	1.02331e-26
JUND	5.41e-181	0.487501	1.34e-176		COX7C	2.47565e-213	0.251957	6.14505e-209		PNISR	4.49e-94	-0.299693	1.12e-89		BCL2A1	2.49e-33	0.29732	6.18e-29		TENT5C	2.67e-78	0.406706	6.62e-74			RGS2	7.53164e-22	0.376849	1.8695e-17
OLR1	0	0.486184	0		CNOT6L	3.7751e-59	-0.250413	9.37054e-55		LUC7L3	5.63e-92	-0.366825	1.4e-87		RPS20	3.1e-98	0.294132	7.71e-94		SERTAD3	1.09e-79	0.405203	2.69e-75			CHMP1B	5.24399e-29	0.371692	1.30166e-24
RGS1	2.79e-170	0.482331	6.92e-166		EIF1AX	1.23782e-60	-0.251301	3.07252e-56		RPL23	3.77e-91	0.28909	9.36e-87		AL121944.1	6.64e-81	0.292348	1.65e-76		SDR42E2	3.88e-181	0.40435	9.62e-177			CRIP1	1.02405e-16	0.369214	2.5419e-12
FCER1G	3.45e-200	0.481987	8.57e-196		SRSF11	2.97899e-70	-0.251757	7.39445e-66		MT-ND5	3.44e-88	-0.394236	8.53e-84		RPL23	3.04e-96	0.286289	7.54e-92		CREM	1.81e-54	0.403865	4.5e-50			AC253572.2	3.83222e-07	0.366059	0.00951234
INSIG1	6.81e-122	0.470798	1.69e-117		G3BP1	3.71189e-62	-0.251903	9.21366e-58		HIST1H1D	8.85e-87	-0.362141	2.2e-82		RPL27	5.23e-123	0.28533	1.3e-118		NFKBIZ	1.2e-47	0.385358	2.99e-43			CCL5	1.6864e-56	0.364011	4.18599e-52
RHOC	1.42e-63	0.466766	3.53e-59		RBM25	5.02904e-60	-0.252409	1.24831e-55		GIMAP4	4.71e-86	-0.319115	1.17e-81		COX7C	3.09e-77	0.284731	7.68e-73		GRASP	1.2e-164	0.381445	2.99e-160			AC103591.3	5.51842e-06	0.362351	0.136978
IER5	2.92e-108	0.463054	7.25e-104		IL6R	3.16112e-74	-0.252669	7.84654e-70		MT-CO1	2.7e-84	-0.393455	6.71e-80		CHMP1B	6.42e-32	0.284666	1.59e-27		SNHG9	8.41e-57	0.381249	2.09e-52			SERTAD1	3.90905e-44	0.362171	9.70304e-40
TIMP1	5.07e-102	0.456985	1.26e-97		IKZF1	1.4577e-99	-0.25355	3.6183e-95		ZNF207	7.78e-83	-0.327036	1.93e-78		KDM6B	2.21e-51	0.278946	5.48e-47		IRF1	2.7e-44	0.38111	6.7e-40			LGALS1	1.74177e-17	0.35846	4.32342e-13
DDIT3	7.54e-157	0.456548	1.87e-152		SKP1	9.92348e-105	-0.253679	2.46321e-100		YPEL5	4.49e-82	0.431751	1.11e-77		RPS21	2.67e-164	0.278789	6.63e-160		RAB5IF	1.68e-54	0.373511	4.16e-50			SAT1	1.34674e-22	0.3555	3.34287e-18
HES4	5.66e-137	0.453922	1.41e-132		STX16	1.24811e-70	-0.254096	3.09805e-66		PCSK7	1.97e-78	-0.347636	4.88e-74		RPS27	1.58e-239	0.277465	3.93e-235		AC026979.2	6.31e-89	0.371137	1.57e-84			SLC2A3	1.32847e-18	0.355417	3.29752e-14
DUSP2	2.69e-97	0.447862	6.68e-93		NCOR1	8.68452e-64	-0.254424	2.15567e-59		MYOM2	7.85e-78	-0.533445	1.95e-73		RPS3A	4.7e-171	0.271202	1.17e-166		NXT1	3.31e-67	0.371119	8.22e-63			MTFP1	3.28642e-29	0.354048	8.15755e-25
METRNL	3.66e-156	0.446313	9.09e-152		GCC2	4.31572e-52	-0.255684	1.07125e-47		IER5	7.08e-77	0.301039	1.76e-72		RPL35	5.36e-128	0.271027	1.33e-123		BHLHE40	4.82e-43	0.369773	1.2e-38			S100A8	2.26975e-11	0.350037	5.63397e-07
CSRNP1	5.78e-130	0.441418	1.43e-125		PRPF38B	3.32903e-56	-0.25615	8.26332e-52		CELF2	5.64e-76	-0.317084	1.4e-71		COTL1	3.63e-32	0.2672	9e-28		UBB	1.98e-121	0.368891	4.91e-117			MCL1	1.43974e-14	0.348625	3.57373e-10
SMIM25	2.39e-43	0.440825	5.93e-39		FGFR1OP2	7.65863e-80	-0.256152	1.90102e-75		NEAT1	7.87e-76	-0.446147	1.95e-71		DDIT3	8.01e-54	0.259961	1.99e-49		ATP2B1-AS1	1.06e-74	0.365301	2.63e-70			TUBA4A	6.41313e-15	0.348362	1.59187e-10
LST1	1.39e-80	0.437161	3.45e-76		AAK1	1.10125e-84	-0.2573	2.73352e-80		ARGLU1	1.01e-75	-0.296128	2.51e-71		ACTG1	9.83e-21	0.259828	2.44e-16		AC012615.1	1.16e-68	0.364651	2.87e-64			NFE2L2	2.51822e-23	0.345498	6.25074e-19
RPS29	0	0.436642	0		SYNRG	2.01902e-75	-0.257522	5.01161e-71		ANKRD11	5.08e-74	-0.355603	1.26e-69		TAGLN2	5.41e-29	0.258596	1.34e-24		UBE2S	1.31e-70	0.36321	3.25e-66			SKIL	2.14026e-47	0.339104	5.31256e-43
PLEK	7.94e-84	0.43228	1.97e-79		ADAM10	3.99728e-67	-0.257568	9.92204e-63		ATM	2.25e-73	-0.328439	5.59e-69		CD1C	3.85e-21	0.254997	9.55e-17		IFITM1	3.34e-146	0.359123	8.3e-142			FGFBP2	1.89249e-17	0.334877	4.69754e-13
S100A12	0.225824	0.429757	1		AKNA	1.80501e-75	-0.257602	4.4804e-71		MT-CYB	3.51e-73	-0.257101	8.72e-69		ARRDC2	1.4e-47	0.253259	3.48e-43		CCNL1	1.86e-42	0.358538	4.63e-38			DDX3Y	1.24908e-30	0.332561	3.10046e-26
PHLDA2	1.56e-212	0.425717	3.87e-208		OGA	4.65847e-76	-0.257933	1.15633e-71		RNF213	1.43e-71	-0.28728	3.54e-67		SLC25A6	5.73e-47	0.251412	1.42e-42		ALOX5AP	2.31e-50	0.358185	5.72e-46			CST7	2.72548e-42	0.331174	6.76518e-38
CYTIP	3.11e-111	0.421277	7.73e-107		RBM26	1.61098e-68	-0.257943	3.99879e-64		HERC2	1.06e-70	-0.270016	2.64e-66		UBA52	6.88e-127	0.251275	1.71e-122		IER3	1.76e-81	0.357668	4.37e-77			CCL4L2	4.20967e-09	0.33011	0.000104492
HLA-DQA2	0.0133296	0.412998	1		RASA2	2.31635e-69	-0.258665	5.74963e-65		DNAJB1	6.32e-69	0.490389	1.57e-64		MS4A1	1.23e-45	-0.250365	3.04e-41		DDN-AS1	5.39e-166	0.356328	1.34e-161			NKG7	4.43944e-48	0.323213	1.10196e-43
SNHG15	3.84e-145	0.412837	9.54e-141		NORAD	2.98901e-62	-0.258907	7.41933e-58		NR4A2	8.12e-68	0.325399	2.01e-63		PARP14	1.68e-08	-0.250652	0.000417832		WDR74	5.97e-52	0.353698	1.48e-47			DUSP5	1.97428e-35	0.32169	4.90055e-31
JUNB	2.71e-49	0.405178	6.72e-45		DYNC1H1	4.89983e-72	-0.259391	1.21624e-67		TRBC1	3.97e-67	0.413206	9.86e-63		SPEN	5.25e-14	-0.250917	1.3e-09		IRS2	2.33e-82	0.352627	5.79e-78			BTG1	1.04782e-24	0.321643	2.6009e-20
RPL22L1	2.36e-102	0.395781	5.85e-98		MPHOSPH8	3.00894e-71	-0.260424	7.46879e-67		ZC3HAV1	4.42e-67	-0.314644	1.1e-62		ZBTB20	5.12e-12	-0.25203	1.27e-07		SKIL	4.7e-73	0.349641	1.17e-68			RAB5IF	1.84196e-22	0.319489	4.57212e-18
PIM3	2.82e-79	0.395323	7.01e-75		SMARCA5	2.61239e-75	-0.260569	6.48448e-71		A2M-AS1	1.09e-66	-0.328609	2.71e-62		MYCBP2	4.76e-19	-0.252481	1.18e-14		PPDPF	1.84e-56	0.348099	4.56e-52			HSP90AA1	8.92394e-31	0.316039	2.2151e-26
HLA-DRA	1.43e-69	0.388286	3.54e-65		HNRNPH1	5.01152e-93	-0.262108	1.24396e-88		HNRNPH1	1.45e-66	-0.282299	3.6e-62		PCNX4	7.01e-16	-0.254538	1.74e-11		SRSF7	1.18e-51	0.343459	2.93e-47			SDR42E2	8.38914e-32	0.310572	2.08235e-27
WARS	3.25e-62	0.387352	8.08e-58		RBM33	1.24989e-72	-0.262917	3.10248e-68		ANKRD44	3.5e-63	-0.293077	8.7e-59		TMPO	1.3e-13	-0.255123	3.22e-09		TRA2B	7.34e-49	0.341509	1.82e-44			RPS29	1.87281e-123	0.306433	4.64868e-119
NXT1	2.9e-127	0.381591	7.19e-123		ZBTB38	1.07603e-71	-0.263526	2.67093e-67		SAMHD1	6.24e-63	-0.303874	1.55e-58		LPP	5.94e-14	-0.255532	1.47e-09		UBALD2	4.5e-52	0.340765	1.12e-47			ID2	2.29983e-13	0.305797	5.70863e-09
MS4A7	1.54e-30	0.370966	3.83e-26		SYNE1	1.68795e-70	-0.264225	4.18984e-66		MYH9	6.89e-63	-0.288141	1.71e-58		TRIM44	6.45e-20	-0.256705	1.6e-15		IFNG	2.36e-20	0.339121	5.86e-16			SELENOK	1.51774e-28	0.305032	3.76733e-24
RPS19	1.22e-87	0.366725	3.02e-83		TMEM63A	1.56634e-81	-0.264424	3.88797e-77		GNLY	3.54e-62	-0.799213	8.78e-58		PSMC6	8.6e-15	-0.256862	2.14e-10		METRNL	4.05e-58	0.338301	1e-53			CEBPB	1.19711e-12	0.304496	2.97147e-08
NAP1L1	2.75e-46	0.365282	6.83e-42		HERC2	2.25567e-106	-0.264508	5.59901e-102		AC026979.2	3.8e-62	0.258915	9.44e-58		PPP1R12A	1.31e-15	-0.25707	3.25e-11		AL021155.5	2.67e-65	0.336548	6.63e-61			CSRNP1	6.75411e-31	0.301487	1.6765e-26
HLA-DPB1	2.06e-23	0.362943	5.12e-19		ZC3H13	2.69338e-55	-0.266021	6.68552e-51		CTSW	9.28e-60	-0.526383	2.3e-55		SNX29	4.36e-15	-0.257574	1.08e-10		CARD16	9.89e-48	0.335094	2.46e-43			CCL3	3.33097e-37	0.299038	8.26814e-33
MARCKS	1.12e-65	0.362389	2.79e-61		CELF1	3.62121e-81	-0.267312	8.98858e-77		BOD1L1	9.81e-60	-0.325963	2.44e-55		KAT6A	5.57e-16	-0.257728	1.38e-11		RPL37A	7.62e-163	0.334296	1.89e-158			LMNA	1.76759e-48	0.298524	4.3875e-44
VAMP5	2.07e-47	0.362056	5.14e-43		CYLD	1.44302e-61	-0.269052	3.58187e-57		MT-ND1	2.09e-59	-0.258506	5.19e-55		INPP5D	3.56e-20	-0.257756	8.84e-16		RBM38	5.09e-51	0.332932	1.26e-46			UBB	8.99389e-39	0.298135	2.23246e-34
C15orf48	1.43e-103	0.361523	3.55e-99		RIF1	2.71347e-65	-0.270339	6.73539e-61		ETS1	5.83e-59	-0.305734	1.45e-54		MX1	3.27e-10	-0.258144	8.11e-06		CCNH	8.94e-41	0.330961	2.22e-36			TMSB10	1.20094e-51	0.29648	2.98098e-47
HSP90AA1	3.11e-77	0.359716	7.71e-73		OGT	4.19699e-81	-0.270373	1.04178e-76		LINC00342	1.13e-58	-0.323993	2.8e-54		MT-ND5	5.85e-21	-0.258714	1.45e-16		ARL4A	2.12e-87	0.327931	5.26e-83			LYZ	1.64528e-14	0.293523	4.08391e-10
HLA-DPA1	2.6e-38	0.358788	6.44e-34		ADD3	4.62599e-104	-0.271248	1.14826e-99		JPX	1.73e-58	-0.33407	4.28e-54		STK17A	1.27e-12	-0.259631	3.15e-08		SLC38A2	2.99e-42	0.326605	7.43e-38			DNAJA1	2.12187e-14	0.29129	5.26689e-10
BCL3	1.78e-98	0.358094	4.43e-94		PRPF40A	5.13932e-73	-0.271593	1.27568e-68		KMT2A	1.89e-58	-0.294366	4.69e-54		TRAF3IP3	1.46e-22	-0.259758	3.63e-18		YME1L1	1.03e-32	0.325194	2.55e-28			AL499604.1	1.14996e-23	0.289951	2.85443e-19
ARL4A	6.13e-98	0.354188	1.52e-93		USP8	4.79217e-65	-0.272296	1.18951e-60		SLC38A1	2.03e-58	-0.289557	5.04e-54		SESTD1	2.87e-17	-0.259988	7.13e-13		HAVCR2	5.4e-45	0.316587	1.34e-40			PTMS	4.2401e-17	0.28515	1.05248e-12
EMP3	2.15e-112	0.353595	5.33e-108		ZNF91	5.2337e-80	-0.272835	1.29911e-75		SEMA4D	1.51e-57	-0.286415	3.75e-53		MCL1	4.18e-18	-0.26051	1.04e-13		GNAS	3.68e-55	0.314287	9.14e-51			TAGLN2	4.91349e-23	0.282937	1.21963e-18
RPS9	8.18e-221	0.352054	2.03e-216		IL7R	9.54997e-73	-0.275193	2.37049e-68		RESF1	3.96e-57	-0.344128	9.82e-53		DDX6	3.41e-24	-0.2612	8.46e-20		SELENOK	1.27e-43	0.313651	3.14e-39			RPL38	3.21474e-56	0.281824	7.97962e-52
RRAS	1.3e-69	0.351174	3.23e-65		ZRANB2	1.77366e-83	-0.275193	4.40259e-79		CYTH1	4.55e-57	-0.264243	1.13e-52		CCR7	1.15e-10	-0.262929	2.84e-06		ITPRIP	9.11e-51	0.312501	2.26e-46			FOSL2	4.01581e-19	0.279817	9.96805e-15
CD55	8.94e-86	0.351028	2.22e-81		ORMDL1	4.27227e-90	-0.276282	1.06046e-85		TTC14	4.72e-56	-0.288891	1.17e-51		CNTRL	3.07e-15	-0.262948	7.63e-11		DDX3Y	3.52e-46	0.311385	8.74e-42			UBC	3.21561e-40	0.276214	7.98178e-36
RIPK2	4.1e-98	0.3503	1.02e-93		ANKRD44	5.85651e-81	-0.280857	1.4537e-76		ZNF292	1.25e-55	-0.301691	3.09e-51		PTPRC	4.42e-36	-0.263262	1.1e-31		PDE4D	7.92e-39	0.31062	1.97e-34			SERTAD3	1.31886e-27	0.274796	3.27367e-23
SAT1	3.38e-84	0.349932	8.38e-80		BCLAF1	1.20848e-68	-0.282202	2.99969e-64		ADD3	3.1e-55	-0.260972	7.7e-51		H1FX	2.08e-15	-0.263268	5.17e-11		ARL4C	3.18e-74	0.309944	7.9e-70			TRGC1	3.92061e-16	0.268105	9.73173e-12
RUNX3	2.32e-77	0.347341	5.77e-73		RCSD1	3.59438e-87	-0.282438	8.92196e-83		ZRANB2	1e-54	-0.282197	2.48e-50		HERC4	1.47e-20	-0.263408	3.66e-16		PLAC8	1.1e-55	0.309888	2.73e-51			KDM6B	9.82698e-30	0.265853	2.43925e-25
PDE4B	3.99e-84	0.344857	9.91e-80		SEMA4D	6.20608e-83	-0.282676	1.54047e-78		ANKRD12	2.3e-52	-0.294083	5.72e-48		FAM126A	3.11e-16	-0.263831	7.73e-12		B3GNT7	5.12e-46	0.306647	1.27e-41			HLA-C	3.53542e-64	0.264807	8.77561e-60
HSP90AB1	6.85e-63	0.344659	1.7e-58		CNTRL	6.34142e-70	-0.283504	1.57407e-65		NKTR	2.32e-52	-0.283971	5.75e-48		DOCK8	9.63e-22	-0.263942	2.39e-17		IFITM3	2.78e-33	0.30614	6.89e-29			ARID5B	4.61358e-18	0.26394	1.14518e-13
FTH1	1.58e-145	0.343262	3.92e-141		TTN	8.92385e-54	-0.28415	2.21508e-49		AC103591.3	2.44e-52	0.369623	6.06e-48		RNASEH2B	8.13e-18	-0.264547	2.02e-13		CCNT1	5.45e-52	0.305816	1.35e-47			ARL4A	7.42238e-17	0.263295	1.84238e-12
ICAM1	6.04e-78	0.342335	1.5e-73		PPP1R12A	9.03427e-80	-0.285221	2.24249e-75		ARID1B	2e-51	-0.278615	4.97e-47		IL32	7.26e-12	-0.265018	1.8e-07		TUBB4B	9.1e-37	0.305585	2.26e-32			SLC38A2	2.63827e-16	0.261968	6.54871e-12
SELENOK	9.91e-82	0.341919	2.46e-77		TMEM161B-AS1	1.10782e-54	-0.28603	2.74983e-50		LNPEP	9.71e-51	-0.28752	2.41e-46		TNRC6B	1.34e-19	-0.265619	3.34e-15		CEBPB	9.53e-31	0.304977	2.36e-26			SOCS1	1.56855e-19	0.258608	3.89346e-15
TNF	8.84e-95	0.34163	2.19e-90		SHPRH	3.57554e-81	-0.286294	8.87522e-77		MYADM	2.73e-50	0.350683	6.79e-46		RBM25	6.21e-21	-0.265755	1.54e-16		UBC	7.99e-96	0.30495	1.98e-91			AL021155.5	2.21872e-11	0.254523	5.50731e-07
MXD1	3.51e-64	0.341026	8.72e-60		AKAP13	5.4906e-78	-0.286382	1.36288e-73		PPP1R12A	3.43e-50	-0.259228	8.51e-46		MT-CO2	4.41e-62	-0.265755	1.09e-57		RPL22L1	5.6e-38	0.304861	1.39e-33			Z93241.1	8.80917e-34	0.253654	2.18661e-29
DDIT4	1.85e-88	0.339523	4.58e-84		PTBP3	1.29726e-73	-0.287044	3.22007e-69		ARHGAP30	3.78e-50	-0.258124	9.39e-46		IFI44L	6.4e-15	-0.267621	1.59e-10		FOSL2	1.01e-38	0.304384	2.51e-34			ITPRIP	5.25041e-25	0.251062	1.30326e-20
MT2A	1.96e-27	0.33646	4.86e-23		IPCEF1	1.96892e-61	-0.287464	4.88726e-57		DDX39B	8.17e-50	-0.257046	2.03e-45		CELF1	6.05e-21	-0.268431	1.5e-16		EIF5A	1.22e-42	0.30341	3.02e-38			MT-ND5	1.16465e-14	-0.250102	2.89089e-10
RGCC	2.63e-67	0.333023	6.53e-63		XPO1	2.81525e-92	-0.289041	6.98802e-88		RBM25	8.47e-50	-0.265399	2.1e-45		ZC3HAV1	2.05e-20	-0.268585	5.08e-16		S100A8	1.47e-08	0.300881	0.00036516			GZMK	6.38292e-17	-0.251452	1.58437e-12
RPS27	7.13e-237	0.332488	1.77e-232		KDM5A	8.47729e-79	-0.290989	2.10423e-74		KLRC3	6.43e-49	-0.348431	1.6e-44		CNTNAP2	1.05e-09	-0.26907	2.61e-05		SLC2A3	6.92e-28	0.299204	1.72e-23			PRMT2	1.38604e-13	-0.252117	3.44043e-09
CLEC2B	3.06e-62	0.331121	7.6e-58		SESN3	4.89668e-49	-0.291031	1.21545e-44		SCML4	8.91e-49	-0.259753	2.21e-44		HIST1H1D	3.65e-27	-0.269309	9.05e-23		BEX4	1.14e-56	0.297718	2.83e-52			IFI44L	1.35352e-14	-0.256484	3.3597e-10
FOSL2	5.8e-70	0.329107	1.44e-65		MT-ND4	5.3342e-129	-0.292571	1.32406e-124		MACF1	9.88e-49	-0.351535	2.45e-44		SWAP70	2.04e-24	-0.269945	5.05e-20		CTSD	2.45e-48	0.294882	6.08e-44			KLRC1	8.1957e-06	-0.257042	0.203434
TCF7L2	5.3e-41	0.329032	1.31e-36		SRSF5	8.09045e-197	-0.294917	2.00821e-192		DDX3X	1.73e-48	-0.263259	4.29e-44		PCF11	4.46e-18	-0.271038	1.11e-13		LDHA	2.11e-39	0.294873	5.24e-35			NKTR	1.61894e-16	-0.258742	4.01854e-12
LGALS1	1.6e-99	0.328327	3.98e-95		PLEKHA1	6.98284e-89	-0.29501	1.73328e-84		PMAIP1	1.07e-47	0.307372	2.66e-43		SMCHD1	1.09e-18	-0.271404	2.71e-14		AC025171.3	1.08e-89	0.294203	2.69e-85			ARL14EP	1.17397e-14	-0.262163	2.91403e-10
ETS2	1.77e-59	0.328149	4.38e-55		DDX24	1.45551e-109	-0.295736	3.61286e-105		OGT	7.13e-47	-0.261206	1.77e-42		DAPP1	1.72e-18	-0.27169	4.27e-14		KRT86	1.31e-87	0.292376	3.24e-83			EMB	3.29551e-14	-0.263517	8.18011e-10
GRASP	9.81e-147	0.32792	2.44e-142		MBNL1	3.09011e-105	-0.296431	7.67027e-101		PNN	8.5e-47	-0.250921	2.11e-42		RAB30	1.27e-13	-0.271724	3.16e-09		CD247	8.41e-69	0.290338	2.09e-64			PARP8	4.91859e-15	-0.264137	1.22089e-10
SAMSN1	2.62e-71	0.325369	6.51e-67		PNISR	3.4509e-137	-0.296489	8.56581e-133		TNRC6B	8.91e-47	-0.250728	2.21e-42		PRKCB	6.72e-27	-0.272269	1.67e-22		LINC-PINT	4.26e-27	0.289758	1.06e-22			GABPB1-AS1	4.46557e-12	-0.265105	1.10844e-07
ZBTB43	3.72e-54	0.321133	9.24e-50		PHF3	7.72166e-75	-0.297435	1.91667e-70		ARID4B	2.33e-46	-0.259526	5.79e-42		DNAJC10	5.89e-15	-0.272784	1.46e-10		SRGN	2.41e-69	0.285061	5.98e-65			CLINT1	1.45578e-15	-0.26712	3.61355e-11
TAGAP	1.92e-34	0.31917	4.75e-30		CYTH1	3.28424e-102	-0.29808	8.15215e-98		MDM4	2.98e-46	-0.270499	7.39e-42		SYNE2	6.77e-10	-0.273061	1.68e-05		GZMH	3.33e-38	0.28492	8.26e-34			KMT2A	1.1218e-14	-0.267586	2.78453e-10
PLK3	1.5e-85	0.318943	3.73e-81		LINC00861	1.29661e-80	-0.299386	3.21844e-76		ACAP1	5.18e-46	-0.253412	1.29e-41		SCIMP	1.02e-12	-0.273109	2.52e-08		AMD1	7.38e-30	0.284458	1.83e-25			ATM	1.11275e-16	-0.268475	2.76206e-12
PPP1R15A	6.9e-59	0.318257	1.71e-54		CFLAR	9.77123e-67	-0.29952	2.42542e-62		SCAF11	5.2e-46	-0.254822	1.29e-41		TRAK2	1.22e-21	-0.273446	3.04e-17		XCL2	1.1e-30	0.282067	2.73e-26			MDM4	1.50258e-15	-0.269646	3.7297e-11
NLRP3	2.77e-47	0.317016	6.86e-43		PDE7A	1.58366e-93	-0.300455	3.93096e-89		BCL11B	7.25e-46	-0.271325	1.8e-41		SAMD9L	2.81e-12	-0.274233	6.97e-08		AC008875.3	8.77e-33	0.281574	2.18e-28			TRIM56	1.87549e-16	-0.270339	4.65533e-12
STX11	3.42e-92	0.316763	8.5e-88		RAPGEF6	4.71553e-87	-0.303917	1.17049e-82		EPB41	1.66e-44	-0.271515	4.13e-40		PCSK7	1.5e-19	-0.274717	3.72e-15		SPOCK2	2.33e-30	0.279123	5.78e-26			ZNF207	4.03494e-17	-0.270463	1.00155e-12
SERPINA1	3.65e-81	0.316013	9.06e-77		SCAF11	3.83696e-98	-0.304593	9.52411e-94		CFLAR	3.19e-43	-0.295393	7.93e-39		ZNF652	9.11e-19	-0.276048	2.26e-14		ATF4	5.81e-34	0.278836	1.44e-29			CDC42EP3	3.89009e-17	-0.271699	9.65598e-13
RPL38	1.63e-163	0.315568	4.05e-159		ARID4B	1.05016e-90	-0.306528	2.60671e-86		PARP8	6.13e-43	-0.271411	1.52e-38		SMC1A	1.82e-21	-0.276165	4.51e-17		IGFBP7	1.8e-24	0.276973	4.46e-20			LINC00861	7.18999e-13	-0.272142	1.7847e-08
RPL36A	5.97e-149	0.315194	1.48e-144		TRIM56	4.77552e-83	-0.309482	1.18538e-78		SMG1	7.41e-43	-0.263797	1.84e-38		TRIM22	2.51e-18	-0.276528	6.23e-14		ZFAS1	2.76e-38	0.276837	6.86e-34			HNRNPU	1.4587e-20	-0.272451	3.6208e-16
TMEM176B	4.61e-95	0.313773	1.15e-90		FAM102A	3.85668e-98	-0.309739	9.57304e-94		BPTF	4.78e-42	-0.271517	1.19e-37		ARID1B	7.6e-23	-0.277159	1.89e-18		CD7	2.41e-56	0.276772	5.99e-52			EIF3A	7.09268e-17	-0.272537	1.76055e-12
RPL27A	3.37e-142	0.311728	8.36e-138		CEP350	1.10809e-74	-0.310516	2.75049e-70		GOLGA4	6.71e-42	-0.287165	1.67e-37		DGKD	5.13e-18	-0.277624	1.27e-13		MARCKSL1	6.5e-44	0.274549	1.61e-39			FTX	5.50913e-16	-0.273279	1.36748e-11
CTSL	3.16e-69	0.310448	7.84e-65		SETX	1.05499e-90	-0.311451	2.6187e-86		DIP2A	2.63e-40	-0.256048	6.54e-36		PLEKHA2	7.55e-14	-0.278651	1.87e-09		POLR2L	1.95e-42	0.273927	4.83e-38			CFLAR	3.86783e-16	-0.274447	9.60073e-12
PPDPF	2.17e-76	0.308923	5.37e-72		RBL2	1.05131e-109	-0.312042	2.60956e-105		TPR	5.49e-40	-0.278295	1.36e-35		NIPBL	1.33e-20	-0.278788	3.31e-16		JOSD1	2.43e-32	0.272126	6.04e-28			PCNX1	1.56397e-18	-0.275131	3.88208e-14
CCL4	2.24e-25	0.307513	5.57e-21		EIF3A	3.1559e-90	-0.312759	7.83357e-86		AKAP9	2.68e-39	-0.284642	6.64e-35		LNPEP	7.58e-20	-0.279139	1.88e-15		HLA-F	6.59e-47	0.268708	1.64e-42			FKBP5	6.30988e-19	-0.277177	1.56624e-14
TPPP3	1.02e-93	0.305804	2.52e-89		PDE3B	1.72813e-82	-0.313965	4.28956e-78		ATRX	4.31e-39	-0.275733	1.07e-34		AGPAT5	7.2e-16	-0.279895	1.79e-11		ILF3-DT	1.21e-27	0.268199	3e-23			RIPOR2	6.16437e-24	-0.277716	1.53012e-19
NFKBIZ	4.1e-21	0.302937	1.02e-16		TNRC6B	4.85912e-109	-0.314055	1.20613e-104		ZFP36	1.83e-38	0.449342	4.53e-34		EIF4G2	7.38e-29	-0.280507	1.83e-24		TRBC1	3.38e-28	0.267017	8.39e-24			RBL2	7.47376e-18	-0.278771	1.85514e-13
RPL37A	5.08e-166	0.302302	1.26e-161		TTC14	1.37594e-98	-0.315132	3.41536e-94		UTRN	3.94e-37	-0.281698	9.77e-33		MPHOSPH8	1.43e-22	-0.280572	3.56e-18		P2RY8	9.26e-24	0.264327	2.3e-19			PTGER2	2.59826e-19	-0.279554	6.44939e-15
IFI30	2.44e-105	0.299577	6.06e-101		AC004687.1	3.79767e-151	-0.315544	9.42658e-147		KLRC2	5.39e-36	-0.325328	1.34e-31		HERC2	7.48e-31	-0.281395	1.86e-26		NSMCE3	7.68e-28	0.263451	1.91e-23			LINC00342	7.59825e-16	-0.279589	1.88604e-11
RPS4Y1	1.29e-89	0.288844	3.2e-85		SH3YL1	4.17788e-103	-0.315708	1.03703e-98		AC044849.1	8.19e-36	0.294386	2.03e-31		CCNG2	1.74e-23	-0.281838	4.33e-19		TKTL1	2.25e-13	0.263057	5.6e-09			AHNAK	1.39237e-14	-0.279683	3.45615e-10
RASSF5	3.04e-65	0.288666	7.54e-61		NIPBL	7.22738e-82	-0.316346	1.79398e-77		SYNE1	2.25e-35	-0.307183	5.6e-31		PPM1K	1.52e-23	-0.282332	3.77e-19		RPL27	2.4e-83	0.262957	5.96e-79			HSPA8	1.86779e-26	-0.285534	4.63622e-22
TREM1	7.58e-32	0.288465	1.88e-27		BOD1L1	8.43591e-80	-0.318136	2.09396e-75		GCC2	2.28e-35	-0.250133	5.67e-31		PRPF40A	2.17e-22	-0.283095	5.38e-18		NKG7	1.69e-117	0.261191	4.2e-113			ZRANB2	3.54297e-17	-0.286922	8.79435e-13
SPN	1.01e-30	0.287841	2.49e-26		FYB1	4.52009e-161	-0.319759	1.12198e-156		TUBA1A	2.53e-35	0.266432	6.28e-31		NCKAP1L	1.61e-22	-0.283357	3.99e-18		RPS29	8.25e-108	0.260981	2.05e-103			TRAF3IP3	3.06493e-24	-0.291481	7.60777e-20
UPP1	1.63e-63	0.287244	4.04e-59		BCL11B	5.36112e-137	-0.321902	1.33074e-132		SERINC5	3.76e-35	-0.270815	9.34e-31		GTF2I	3.75e-20	-0.283366	9.31e-16		ZBTB1	2.36e-25	0.259233	5.85e-21			MYC	3.03284e-14	-0.291549	7.52812e-10
EREG	4.56e-24	0.285342	1.13e-19		EPB41	6.37913e-98	-0.322022	1.58343e-93		TRIM56	1.96e-34	-0.255531	4.87e-30		HNRNPH1	1.28e-27	-0.285714	3.17e-23		RHOC	8.09e-31	0.255684	2.01e-26			MACF1	1.5343e-13	-0.294254	3.80844e-09
PLAC8	2.8e-24	0.285251	6.96e-20		PDK1	2.6584e-72	-0.322581	6.59869e-68		PASK	7.08e-34	0.269788	1.76e-29		ANKRD12	1.27e-21	-0.286279	3.14e-17		SLC25A5	5.03e-31	0.255552	1.25e-26			MT-CYB	5.31994e-44	-0.297139	1.32051e-39
MYL6	7.51e-125	0.285206	1.87e-120		ZNF292	3.46335e-87	-0.323712	8.59674e-83		IRF1	3.44e-30	0.301235	8.55e-26		MEF2C	1.59e-17	-0.286537	3.95e-13		LEPROTL1	5.71e-24	0.254398	1.42e-19			YIPF4	3.96643e-18	-0.300512	9.84546e-14
HLA-F	4.77e-60	0.284476	1.18e-55		CELF2	1.78956e-124	-0.324541	4.44204e-120		LEF1	1.16e-26	-0.259896	2.89e-22		DDX24	3.56e-28	-0.291257	8.84e-24		FAM177A1	1.25e-32	0.254081	3.09e-28			TCF7	1.37148e-21	-0.305267	3.40429e-17
BID	3.38e-51	0.284179	8.4e-47		TPR	1.23081e-89	-0.324601	3.05512e-85		KLRG1	1.79e-24	-0.288325	4.45e-20		BIRC3	1.75e-15	-0.291266	4.35e-11		KDM6B	1.31e-65	0.253831	3.24e-61			ACAP1	2.04214e-24	-0.305654	5.06901e-20
DRAP1	3.92e-34	0.28345	9.72e-30		PAG1	5.47427e-87	-0.328021	1.35882e-82		MYO1F	2.4e-24	-0.27161	5.96e-20		RESF1	7.78e-19	-0.292123	1.93e-14		ANXA2R	1.49e-34	0.252806	3.7e-30			PAG1	3.91205e-20	-0.31909	9.7105e-16
EGR1	5.25e-19	0.281792	1.3e-14		AHNAK	9.23192e-18	-0.328472	2.29155e-13		AHNAK	6.69e-21	-0.319544	1.66e-16		PLEKHA1	3.55e-19	-0.293113	8.8e-15		AL118516.1	2.14e-48	0.252116	5.32e-44			A2M	2.76143e-23	-0.319742	6.85442e-19
HCAR3	6.51e-81	0.279212	1.62e-76		ATRX	4.98795e-85	-0.328532	1.23811e-80		KLRD1	1.57e-20	-0.284653	3.89e-16		AKAP13	1.87e-27	-0.293277	4.65e-23		CMC1	1e-18	0.251731	2.48e-14			LINC00987	2.9301e-25	-0.323067	7.27309e-21
NFIL3	1.35e-45	0.278794	3.35e-41		ARGLU1	2.04401e-122	-0.329117	5.07364e-118		SYNE2	2.19e-19	-0.258267	5.44e-15		ADD3	4.01e-28	-0.293555	9.96e-24		GZMM	1.22e-51	0.251318	3.02e-47			RPS6KA3	3.90616e-18	-0.324247	9.69586e-14
PTGS2	2.91e-22	0.278237	7.22e-18		SMG1	3.84706e-99	-0.329702	9.54917e-95		BTG2	4.58e-19	0.252592	1.14e-14		MT-ND4	9.19e-63	-0.294809	2.28e-58		SREBF2-AS1	7.8e-80	0.251082	1.94e-75			IGLC2	2.94331e-26	-0.329663	7.30589e-22
CFD	2.3e-27	0.278031	5.72e-23		LINC00342	1.20392e-109	-0.330649	2.98837e-105		TRDC	3.2e-18	-0.359912	7.93e-14		ZNF292	6.8e-20	-0.294925	1.69e-15		ATF7IP	7.8e-17	-0.250133	1.94e-12			MT-CO2	1.79047e-66	-0.334606	4.44429e-62
FFAR2	3.14e-77	0.275852	7.8e-73		ARHGAP30	1.05998e-127	-0.332387	2.63109e-123		KCNQ1OT1	2.76e-14	-0.266766	6.85e-10		ZRANB2	5.1e-23	-0.295157	1.27e-18		CHD8	1.36e-22	-0.250201	3.37e-18			NRIP1	1.54989e-19	-0.343165	3.84714e-15
NOP10	5.45e-57	0.274884	1.35e-52		ANKRD12	1.90965e-94	-0.334483	4.74014e-90		IGHA1	4.68e-09	0.285353	0.000116175		FAM3C	3.62e-16	-0.295737	8.99e-12		KIAA1109	6.82e-22	-0.250518	1.69e-17			IL7R	2.02978e-28	-0.34855	5.03831e-24
RPL12	2.2e-122	0.273023	5.47e-118		BPTF	4.13674e-92	-0.335601	1.02682e-87							ATF7IP	2.14e-11	-0.296312	5.3e-07		PCNX1	5.29e-22	-0.251154	1.31e-17			MT-ND1	1.28464e-38	-0.354352	3.18874e-34
AIF1	5.48e-55	0.272953	1.36e-50		IKZF3	1.68509e-84	-0.337617	4.18274e-80							ZNF107	2.4e-20	-0.29696	5.95e-16		CNTRL	3.46e-18	-0.251581	8.59e-14			PCSK7	4.30634e-26	-0.354871	1.06892e-21
SMAD7	3.71e-83	0.272861	9.21e-79		NCL	1.84042e-146	-0.337937	4.56829e-142							YIPF4	9.27e-19	-0.300571	2.3e-14		ZC3H13	6.97e-16	-0.252432	1.73e-11			UBE3A	9.06172e-32	-0.357131	2.2493e-27
CD300A	1.35e-56	0.272772	3.36e-52		ZNF207	1.10199e-129	-0.338194	2.73537e-125							NCL	4.29e-31	-0.3038	1.07e-26		NCOR1	9.4e-21	-0.253728	2.33e-16			BCL2	4.98519e-16	-0.361393	1.23742e-11
RPS20	2.39e-99	0.272535	5.94e-95		MACF1	6.5122e-76	-0.341168	1.61646e-71							XPO1	3.28e-22	-0.304927	8.15e-18		S100A4	9.35e-34	-0.253864	2.32e-29			LUC7L3	4.42386e-30	-0.367266	1.09809e-25
TMEM176A	9.05e-64	0.270896	2.25e-59		UTRN	8.67227e-95	-0.34171	2.15263e-90							MBNL1	1.47e-27	-0.305459	3.65e-23		TRAF3IP3	5.42e-25	-0.253966	1.34e-20			IKZF1	7.13028e-38	-0.386126	1.76988e-33
EHD1	5.54e-68	0.270784	1.37e-63		MYH9	1.46576e-123	-0.34442	3.63831e-119							NSD3	2.64e-27	-0.309323	6.56e-23		BCL9L	6.99e-20	-0.254152	1.74e-15			CELF2	2.55316e-36	-0.393678	6.33745e-32
SNAI1	3.32e-163	0.270661	8.25e-159		AKAP9	3.11574e-88	-0.34473	7.73388e-84							HLA-DMB	3.17e-35	-0.309425	7.86e-31		CD226	6.94e-14	-0.25464	1.72e-09			DDX17	3.15971e-37	-0.393832	7.84303e-33
RAB20	3.25e-75	0.270075	8.06e-71		SERINC5	1.9481e-113	-0.346513	4.83557e-109							IFI16	5.02e-30	-0.310342	1.24e-25		PNISR	6.44e-30	-0.254988	1.6e-25			NEAT1	1.5655e-28	-0.41771	3.88588e-24
CXCL16	2.92e-56	0.269179	7.24e-52		PCSK7	1.32709e-109	-0.348157	3.2941e-105							ATRX	8.7e-19	-0.310347	2.16e-14		SRSF4	8.44e-21	-0.25506	2.1e-16			MT-CO3	3.35619e-101	-0.433399	8.33074e-97
PET100	5.05e-74	0.265973	1.25e-69		SMAP2	9.33389e-143	-0.348286	2.31686e-138							OGA	1.53e-29	-0.310983	3.8e-25		RPAP2	1.35e-14	-0.255206	3.35e-10			SLC4A10	3.97349e-23	-0.440392	9.86299e-19
EIF1	5.89e-170	0.265294	1.46e-165		PCM1	1.43962e-111	-0.348459	3.57343e-107							ITSN2	1.38e-24	-0.311387	3.43e-20		SBNO1	1.54e-23	-0.25526	3.83e-19			GIMAP1	3.53179e-38	-0.44081	8.76662e-34
SPI1	4.67e-73	0.26289	1.16e-68		BCL2	3.44443e-45	-0.348482	8.54977e-41							PDE7A	1.47e-23	-0.31252	3.65e-19		MCTP2	2.24e-19	-0.255622	5.57e-15			KLRF1	5.96209e-29	-0.442674	1.47991e-24
TMSB10	9.24e-132	0.261339	2.29e-127		SPTBN1	6.65646e-106	-0.350003	1.65227e-101							SAMD9	8.24e-17	-0.313554	2.05e-12		ITGB1	1.37e-16	-0.255679	3.39e-12			SLFN5	1.61046e-24	-0.446403	3.99749e-20
PTP4A2	3.08e-64	0.261338	7.65e-60		NKTR	4.76434e-121	-0.358047	1.1826e-116							IKZF3	2.37e-23	-0.313773	5.89e-19		SUGP2	3.47e-19	-0.257585	8.6e-15			GIMAP4	2.64749e-41	-0.461983	6.57161e-37
HLA-DQA1	6.29e-25	0.260621	1.56e-20		SMCHD1	3.3419e-115	-0.361276	8.29526e-111							RBM26	4.72e-26	-0.316858	1.17e-21		HERC2	1.87e-25	-0.25763	4.63e-21			GIMAP7	7.92395e-44	-0.473329	1.96688e-39
POLR2L	1.96e-68	0.260446	4.86e-64		RIPOR2	8.25377e-182	-0.362632	2.04875e-177							ANKRD44	3.73e-27	-0.318226	9.26e-23		TASOR	2.23e-21	-0.257842	5.53e-17			MT-ND4	3.37374e-96	-0.49113	8.37429e-92
AL118516.1	3.79e-105	0.260388	9.41e-101		GOLGA4	1.81409e-100	-0.369404	4.50294e-96							CD22	5.39e-30	-0.31896	1.34e-25		HLA-DRB5	3.17e-32	-0.258351	7.87e-28			MT-ND2	5.41218e-46	-0.497301	1.34341e-41
S100A11	1.18e-75	0.257659	2.92e-71		SLC38A1	6.98326e-152	-0.371394	1.73339e-147							KMT2A	8.69e-29	-0.319383	2.16e-24		AC022075.1	2.16e-39	-0.259054	5.36e-35			IGKC	4.31605e-16	-0.532358	1.07133e-11
HCST	1.09e-44	0.257265	2.69e-40		RNF213	8.87296e-127	-0.371478	2.20245e-122							GOLGA4	1.19e-22	-0.320001	2.95e-18		PRRC2B	1.56e-20	-0.259254	3.87e-16			A2M-AS1	3.18254e-57	-0.583816	7.8997e-53
C3AR1	3.78e-84	0.254215	9.39e-80		LNPEP	1.74201e-129	-0.37189	4.32403e-125							RALGPS2	4.45e-27	-0.321675	1.11e-22		RBM26	1.65e-21	-0.259314	4.08e-17			MT-ND6	2.1538e-47	-0.606604	5.34616e-43
UBB	1.37e-56	0.254092	3.41e-52		ANKRD11	1.20586e-119	-0.372779	2.99317e-115							CDK13	1.39e-20	-0.321763	3.46e-16		CYFIP2	3.58e-23	-0.259427	8.88e-19			TXNIP	7.42335e-139	-0.668756	1.84262e-134
HAVCR2	1.23e-65	0.253006	3.05e-61		MT-ND5	8.89595e-95	-0.372816	2.20815e-90							FCMR	4.23e-47	-0.321795	1.05e-42		EVI2B	5.91e-22	-0.259779	1.47e-17			SNHG14	2.65747e-125	-0.793047	6.59636e-121
USP3	2.3e-40	-0.250532	5.71e-36		UBE3A	1.10024e-186	-0.37957	2.73102e-182							ZNF207	5.54e-31	-0.322109	1.37e-26		SERPINB9	4.85e-18	-0.259917	1.2e-13			XIST	3.64249e-47	-0.897567	9.04138e-43
CD302	2.83e-49	-0.250707	7.02e-45		JPX	2.83328e-95	-0.38054	7.03276e-91							UTRN	7.29e-17	-0.322868	1.81e-12		TNRC6C	2.92e-19	-0.25994	7.24e-15			GNLY	1.09239e-52	-0.905671	2.71153e-48
PIAS1	8.95e-41	-0.250913	2.22e-36		SAMHD1	6.90499e-167	-0.391568	1.71396e-162							TPR	2.75e-21	-0.326611	6.83e-17		MYCBP2	1.29e-21	-0.260076	3.21e-17			SNRPN	1.49167e-241	-1.1208	3.70262e-237
RIF1	9.44e-27	-0.251459	2.34e-22		IL6ST	4.51335e-82	-0.396381	1.1203e-77							DDX3X	9.33e-25	-0.326676	2.32e-20		NSD1	3.67e-19	-0.260397	9.11e-15
RPS6KA3	3.7e-31	-0.252254	9.17e-27		DDX3X	9.17065e-154	-0.396423	2.27634e-149							AC004687.1	1.85e-36	-0.327689	4.6e-32		GSAP	1.33e-16	-0.260415	3.3e-12
N4BP2L2	2.07e-39	-0.252844	5.15e-35		ITGA4	1.0269e-101	-0.406072	2.54898e-97							PCM1	4.43e-26	-0.328875	1.1e-21		KIF21A	2.08e-30	-0.260636	5.17e-26
FKBP15	2.55e-32	-0.252947	6.33e-28		LUC7L3	1.33295e-170	-0.40771	3.30866e-166							APPL1	4.47e-26	-0.32926	1.11e-21		NPC1	1.94e-25	-0.260667	4.83e-21
TTC14	1.98e-35	-0.253101	4.91e-31		HNRNPU	7.90253e-206	-0.410487	1.96157e-201							PNISR	2.14e-55	-0.330583	5.3e-51		RBMS1	1.09e-22	-0.260752	2.72e-18
HNRNPH1	1.6e-51	-0.255186	3.98e-47		SYNE2	9.89345e-52	-0.41333	2.45575e-47							ITPR1	1.93e-19	-0.330821	4.8e-15		SMAD2	1.69e-16	-0.260872	4.21e-12
SGK3	1.25e-32	-0.25571	3.11e-28		ETS1	5.8439e-190	-0.41883	1.45057e-185							ARID4B	8.27e-26	-0.331229	2.05e-21		ZBTB44	1.77e-20	-0.261105	4.39e-16
FAR1	5.84e-30	-0.256298	1.45e-25		ZC3HAV1	6.33889e-199	-0.422912	1.57344e-194							MALAT1	4.24e-70	-0.331818	1.05e-65		ADAM10	8.87e-19	-0.2618	2.2e-14
OGT	6.07e-40	-0.258279	1.51e-35		KMT2A	2.65148e-164	-0.424505	6.5815e-160							RIPOR2	4.26e-47	-0.332215	1.06e-42		SNRNP200	4.15e-23	-0.262067	1.03e-18
PCM1	1.13e-35	-0.258399	2.8e-31		KCNQ1OT1	1.94155e-49	-0.426549	4.81933e-45							RNF213	5.71e-26	-0.332498	1.42e-21		SPG11	2.89e-23	-0.262389	7.17e-19
BEST1	1.57e-37	-0.258586	3.89e-33		ATM	1.06743e-200	-0.426829	2.64958e-196							NKTR	1.94e-29	-0.333097	4.82e-25		RIF1	1.84e-20	-0.262784	4.58e-16
KCNQ1OT1	8.75e-39	-0.258679	2.17e-34		GIMAP7	3.81428e-291	-0.432173	9.46781e-287							PDCD4	3.22e-32	-0.336037	7.99e-28		SPATA13	1.79e-20	-0.263663	4.44e-16
CAST	2.04e-44	-0.259764	5.07e-40		GIMAP4	3.54069e-204	-0.435527	8.7887e-200							S100A9	7.42e-57	-0.341567	1.84e-52		IL10RA	4.6e-24	-0.2657	1.14e-19
ABHD5	7.11e-23	-0.259992	1.77e-18		HIST1H1D	4.76328e-211	-0.444816	1.18234e-206							HVCN1	1.14e-37	-0.343241	2.82e-33		DOCK8	4.34e-22	-0.267059	1.08e-17
RAB27A	2.84e-33	-0.260121	7.06e-29		NEAT1	5.41278e-93	-0.445051	1.34356e-88							SETX	1.01e-27	-0.3452	2.51e-23		KANSL1	2.41e-24	-0.268066	5.97e-20
GOLGA4	4.49e-29	-0.262448	1.11e-24		RESF1	2.18802e-140	-0.46102	5.43109e-136							SCAF11	1.97e-40	-0.347144	4.89e-36		USP9X	9.45e-29	-0.268712	2.34e-24
RSAD2	8.59e-22	-0.262509	2.13e-17		TXNIP	0	-0.467567	0							BACH2	1.06e-18	-0.347607	2.63e-14		GARS-DT	1.24e-21	-0.268789	3.08e-17
OSBPL8	2.16e-26	-0.262553	5.35e-22		FTX	2.2724e-189	-0.485565	5.64054e-185							BOD1L1	2.7e-25	-0.348209	6.69e-21		PARP4	5.72e-24	-0.268935	1.42e-19
ARHGAP26	2.73e-35	-0.26319	6.76e-31		FKBP5	9.96834e-224	-0.496868	2.47434e-219							TRIM56	4.19e-29	-0.349888	1.04e-24		ERBIN	5.44e-24	-0.269568	1.35e-19
PHIP	5.96e-30	-0.265417	1.48e-25		MT-ND6	6.27078e-157	-0.515914	1.55653e-152							CLEC2D	9.73e-29	-0.350651	2.41e-24		BIRC6	2.26e-20	-0.271677	5.61e-16
HERC5	1.43e-10	-0.265664	3.55e-06		DDX17	0	-0.53792	0							SP100	1.54e-38	-0.358122	3.83e-34		PTBP3	1.88e-21	-0.272458	4.67e-17
HELZ	1.43e-36	-0.266566	3.54e-32		MT-ND2	9.1559e-282	-0.579302	2.27268e-277							SMAP2	1.76e-41	-0.359254	4.37e-37		DYNC1H1	1.34e-20	-0.273434	3.34e-16
ZNF106	3.43e-45	-0.267263	8.51e-41		SLFN5	0	-0.79184	0							POU2F2	1.87e-44	-0.359619	4.64e-40		IGLC2	1.29e-23	-0.273947	3.2e-19
CDK13	7.28e-37	-0.267353	1.81e-32		SNRPN	0	-1.12243	0							ARGLU1	5.37e-44	-0.36188	1.33e-39		AKAP13	1.09e-28	-0.274016	2.7e-24
PNISR	1.44e-49	-0.267876	3.58e-45		SNHG14	0	-1.21048	0							MACF1	4.52e-23	-0.368365	1.12e-18		FUT11	1.29e-22	-0.274075	3.19e-18
NFE2	3.81e-45	-0.268049	9.46e-41		XIST	0	-1.45402	0							MDM4	4.31e-42	-0.36864	1.07e-37		LINC02446	6.63e-24	-0.274156	1.65e-19
DYNC1H1	2.62e-38	-0.268296	6.5e-34												BPTF	2.61e-31	-0.36874	6.48e-27		ZNF91	3.55e-23	-0.27466	8.82e-19
RBM25	2.14e-46	-0.268313	5.31e-42												IGLC2	2.64e-18	-0.371382	6.54e-14		PRKACB	3.31e-22	-0.276336	8.21e-18
ENTPD1	3.18e-34	-0.268787	7.89e-30												TRIM38	1.4e-40	-0.374826	3.46e-36		RBM33	2.28e-22	-0.277379	5.65e-18
DAPP1	3.93e-40	-0.269047	9.77e-36												GABPB1-AS1	1.81e-22	-0.377343	4.5e-18		PTPRC	1.92e-64	-0.277776	4.78e-60
NIN	9.59e-33	-0.26906	2.38e-28												TTC14	3.11e-34	-0.37751	7.73e-30		HCG18	6.91e-21	-0.277828	1.71e-16
ATF7IP	6.84e-30	-0.269753	1.7e-25												ETS1	9.78e-34	-0.377796	2.43e-29		TRIP12	4e-23	-0.278034	9.94e-19
CYBB	3.12e-55	-0.270244	7.74e-51												KCNQ1OT1	8.8e-15	-0.384028	2.19e-10		ASH1L	3.05e-24	-0.278347	7.57e-20
NUP50	6.59e-43	-0.270575	1.64e-38												ANKRD11	1.75e-29	-0.387745	4.35e-25		EOMES	1.25e-24	-0.278518	3.11e-20
KDM7A	7.11e-36	-0.27119	1.77e-31												LINC00926	9.57e-46	-0.388735	2.38e-41		TRIM44	7.87e-23	-0.279003	1.95e-18
RBP7	3.21e-21	-0.274157	7.97e-17												JPX	4.6e-31	-0.390106	1.14e-26		PRPF8	9.26e-27	-0.279439	2.3e-22
WDFY2	5.05e-31	-0.274696	1.25e-26												NKG7	4.03e-39	-0.391008	1e-34		HIST1H1D	6.19e-16	-0.280732	1.54e-11
HOOK3	3.68e-34	-0.274877	9.14e-30												TTN	6.18e-24	-0.402075	1.53e-19		ADRB2	5.49e-23	-0.281052	1.36e-18
ARID1A	1.39e-45	-0.275311	3.46e-41												FCRL2	2.09e-39	-0.404883	5.18e-35		XPO1	6.21e-23	-0.281735	1.54e-18
SORL1	2.42e-39	-0.275639	6e-35												UBE3A	1.82e-54	-0.40578	4.52e-50		ANKRD12	1.05e-24	-0.282091	2.61e-20
MEF2A	5.74e-39	-0.278486	1.43e-34												CELF2	7.77e-46	-0.407409	1.93e-41		MSN	2.14e-40	-0.283419	5.3e-36
BPTF	3.09e-37	-0.280128	7.67e-33												BCL11A	4.8e-56	-0.407989	1.19e-51		GNPTAB	1.91e-24	-0.283925	4.73e-20
NCOR1	2.1e-43	-0.280809	5.21e-39												TCOF1	5.41e-40	-0.409431	1.34e-35		EMB	5.76e-20	-0.284501	1.43e-15
ANKRD11	2.32e-38	-0.280957	5.76e-34												IKZF1	2.24e-56	-0.409757	5.57e-52		CLTC	1.57e-26	-0.284634	3.91e-22
DDX60L	1.9e-21	-0.281439	4.73e-17												CIITA	1.98e-34	-0.409799	4.92e-30		ASCL2	1.96e-21	-0.285914	4.86e-17
PCF11	3.28e-40	-0.28211	8.13e-36												PLEKHF2	1.75e-51	-0.419374	4.35e-47		PPP1R12A	1.25e-27	-0.288682	3.09e-23
TFEC	2.45e-38	-0.284175	6.08e-34												PCDH9	1.49e-16	-0.42555	3.69e-12		MBNL1	3.66e-33	-0.289126	9.08e-29
KDM5A	1.65e-44	-0.284886	4.1e-40												USP8	6.45e-35	-0.426892	1.6e-30		STK10	1.85e-30	-0.289503	4.59e-26
RGS18	5.82e-38	-0.285199	1.44e-33												CD180	1.32e-55	-0.428037	3.27e-51		KLF12	1.07e-24	-0.289666	2.65e-20
SETX	3.78e-36	-0.285539	9.38e-32												SLC38A1	5.2e-47	-0.432626	1.29e-42		ATR	1.62e-25	-0.290642	4.01e-21
NEAT1	9.43e-48	-0.285697	2.34e-43												ADAM28	5.5e-43	-0.433369	1.36e-38		OGT	2.64e-23	-0.291089	6.55e-19
YIPF4	2.1e-44	-0.286344	5.22e-40												FTX	8.88e-44	-0.439535	2.2e-39		BOD1L1	1.57e-20	-0.291931	3.89e-16
SLFN5	2.94e-32	-0.286572	7.29e-28												ATM	5e-55	-0.440186	1.24e-50		DYRK2	1.25e-26	-0.294767	3.1e-22
CLTC	4.49e-54	-0.286794	1.11e-49												IL4R	1.44e-20	-0.442435	3.57e-16		LCP1	6.63e-34	-0.29497	1.65e-29
DICER1	3.52e-36	-0.28927	8.74e-32												LUC7L3	1.94e-63	-0.453664	4.82e-59		MYO1G	5.67e-30	-0.295095	1.41e-25
STEAP4	7.93e-34	-0.289678	1.97e-29												MT-ND2	7.04e-75	-0.46302	1.75e-70		LPP	4.64e-21	-0.295487	1.15e-16
DPYD	6.22e-40	-0.290386	1.54e-35												HNRNPU	1.82e-79	-0.472864	4.53e-75		KAT6A	6.05e-27	-0.298686	1.5e-22
ALDH1A1	2.11e-30	-0.290816	5.24e-26												LINC02397	2.13e-38	-0.482817	5.3e-34		F2R	1.05e-29	-0.298818	2.6e-25
TRIM56	9.31e-38	-0.292625	2.31e-33												2023-03-01	1.14e-70	-0.487005	2.82e-66		TTC14	4.46e-25	-0.299269	1.11e-20
APAF1	2.41e-42	-0.293738	5.99e-38												DDX17	7.42e-98	-0.512277	1.84e-93		YIPF4	2.92e-21	-0.299517	7.25e-17
SCAF11	2.17e-61	-0.294323	5.38e-57												TXNIP	6.89e-108	-0.57577	1.71e-103		CYTH1	4.11e-32	-0.299594	1.02e-27
ADA2	1.19e-63	-0.298231	2.96e-59												MT-ND6	2.14e-64	-0.619673	5.32e-60		BPTF	1.85e-26	-0.300686	4.6e-22
JAML	2.56e-63	-0.298495	6.36e-59												STX7	1.15e-111	-0.715472	2.87e-107		RBL2	8.78e-29	-0.300954	2.18e-24
SAMD9L	7.77e-10	-0.299789	1.93e-05												SNRPN	4.55e-304	-0.924876	1.13e-299		LUC7L3	1.99e-29	-0.301209	4.93e-25
TLR8	1.37e-46	-0.302133	3.39e-42												SNHG14	1.3e-266	-1.03829	3.22e-262		AAK1	4.45e-39	-0.301399	1.11e-34
EVI2B	2.89e-68	-0.303147	7.18e-64												XIST	5e-143	-1.35047	1.24e-138		SMG1	1.74e-27	-0.30149	4.32e-23
MAPK14	4.74e-61	-0.303237	1.18e-56												HLA-DRB5	0	-1.7724	0		FLNA	2.76e-41	-0.302095	6.86e-37
CLEC12A	3.42e-56	-0.303362	8.48e-52																	INPP4A	2.7e-29	-0.302525	6.7e-25
ROCK1	5.32e-47	-0.304062	1.32e-42																	MYO1F	1.09e-38	-0.302746	2.71e-34
CCR2	3.99e-55	-0.304099	9.91e-51																	LINC00861	2.84e-21	-0.303752	7.04e-17
NKTR	1.71e-43	-0.304426	4.25e-39																	AKAP9	8.2e-18	-0.303853	2.04e-13
SAMD9	1.73e-26	-0.304834	4.29e-22																	LRRFIP1	1.29e-36	-0.305232	3.21e-32
GTF2I	1.25e-50	-0.306003	3.11e-46																	NIBAN1	4.98e-30	-0.305798	1.24e-25
CREB5	8.68e-44	-0.306364	2.15e-39																	NFATC2	4.47e-26	-0.305845	1.11e-21
DMXL2	3.32e-31	-0.309344	8.24e-27																	SCAF11	1.66e-33	-0.305856	4.12e-29
ARID1B	4.42e-51	-0.309625	1.1e-46																	ZNF292	1.24e-22	-0.305878	3.07e-18
IL6R	1.9e-55	-0.311292	4.72e-51																	JPX	1.81e-19	-0.307922	4.49e-15
IRAK3	2.39e-42	-0.313384	5.94e-38																	MT-ND2	1.57e-40	-0.308373	3.89e-36
IL13RA1	3.54e-52	-0.313854	8.78e-48																	INPP5D	7.28e-31	-0.310497	1.81e-26
PTAFR	1.42e-50	-0.314708	3.54e-46																	MDM4	2.59e-26	-0.311723	6.42e-22
STX7	7.24e-52	-0.316696	1.8e-47																	KLF2	3.65e-58	-0.312184	9.07e-54
GIMAP8	2.62e-63	-0.317154	6.52e-59																	SEMA4D	1.86e-33	-0.314132	4.62e-29
FBXL5	2.45e-65	-0.31728	6.07e-61																	NIPBL	2.8e-28	-0.314703	6.94e-24
PARP8	3.31e-62	-0.317642	8.21e-58																	PRKCB	2.07e-30	-0.31484	5.15e-26
KANSL1	1.42e-60	-0.318907	3.51e-56																	TNRC6B	1.48e-28	-0.314983	3.68e-24
CD163	2.13e-40	-0.320032	5.29e-36																	FKBP5	7.14e-35	-0.317009	1.77e-30
NIPBL	4.74e-48	-0.32021	1.18e-43																	IGF2R	8.8e-28	-0.319506	2.18e-23
NABP1	5.87e-43	-0.32035	1.46e-38																	STK38	4.97e-28	-0.320644	1.23e-23
IFIT1	4.14e-26	-0.325174	1.03e-21																	SPN	1.18e-44	-0.322691	2.93e-40
LRRK2	2.75e-28	-0.32648	6.83e-24																	PRDM1	3.13e-24	-0.325373	7.77e-20
JAK2	2.81e-40	-0.326944	6.98e-36																	ARGLU1	1.01e-40	-0.325601	2.52e-36
IFI44	4.62e-25	-0.32801	1.15e-20																	PTMS	1.09e-19	-0.326135	2.71e-15
TLR4	1.42e-50	-0.330002	3.53e-46																	ADD3	2.42e-38	-0.327188	6e-34
MT-CO3	1.52e-71	-0.336963	3.77e-67																	IGKC	0.228824	-0.329185	1
MEGF9	2.32e-49	-0.337097	5.76e-45																	TPR	4.5e-28	-0.329838	1.12e-23
EIF2AK2	3.22e-23	-0.33931	7.99e-19																	PCNX4	7.58e-22	-0.330378	1.88e-17
AKAP9	5.26e-41	-0.340679	1.3e-36																	ANKRD44	1.27e-39	-0.33058	3.14e-35
PLXDC2	9.81e-53	-0.34084	2.44e-48																	CELF1	2.16e-33	-0.331319	5.36e-29
AC004687.1	1.34e-71	-0.342122	3.32e-67																	PATL2	7.72e-34	-0.331386	1.92e-29
NHSL2	1.44e-58	-0.342156	3.57e-54																	TRIM56	3.85e-26	-0.331491	9.56e-22
DDX17	3.62e-96	-0.343579	8.98e-92																	CAST	2.59e-44	-0.332451	6.42e-40
MIS18BP1	2.6e-53	-0.345123	6.45e-49																	GIMAP1	5.07e-30	-0.334049	1.26e-25
AHNAK	2.34e-50	-0.345264	5.8e-46																	IFI16	2.14e-38	-0.335922	5.31e-34
IFI16	6.99e-51	-0.34545	1.73e-46																	ZNF207	2.28e-44	-0.340895	5.66e-40
BOD1L1	9.65e-55	-0.345608	2.4e-50																	POLR2J3	2.21e-29	-0.341112	5.48e-25
MT-ND6	5.77e-100	-0.349886	1.43e-95																	KDM5A	1.27e-33	-0.341693	3.15e-29
DOCK8	5.82e-72	-0.351389	1.44e-67																	ARHGAP26	4.32e-34	-0.341775	1.07e-29
MT-CO2	9.81e-89	-0.354666	2.43e-84																	ARHGAP30	4.89e-46	-0.344017	1.21e-41
CSF3R	1.48e-70	-0.356555	3.68e-66																	TLN1	2.63e-51	-0.344022	6.52e-47
NFIA	1.22e-53	-0.356843	3.03e-49																	VCL	2.42e-33	-0.344695	6.01e-29
RESF1	7.25e-34	-0.35732	1.8e-29																	CCDC88C	1.28e-37	-0.346207	3.17e-33
ZNF217	1.57e-71	-0.35928	3.9e-67																	PLEKHA1	2.5e-30	-0.349325	6.2e-26
UBE3A	6.62e-83	-0.360498	1.64e-78																	NKTR	2.45e-36	-0.349414	6.09e-32
SAMHD1	1.52e-95	-0.360534	3.78e-91																	SP100	1.28e-37	-0.35166	3.17e-33
XAF1	1.88e-16	-0.365716	4.67e-12																	CASP8	2.96e-38	-0.352468	7.34e-34
USP15	4.69e-60	-0.366305	1.16e-55																	ATRX	3.68e-35	-0.355373	9.13e-31
CFLAR	1.08e-64	-0.366631	2.68e-60																	PARP8	5.33e-34	-0.357013	1.32e-29
KCTD12	1.21e-65	-0.367409	3e-61																	RNF213	4.32e-63	-0.358202	1.07e-58
GASK1B	5.79e-52	-0.367493	1.44e-47																	ZEB2	1.72e-42	-0.358231	4.28e-38
LUC7L3	4.63e-74	-0.367527	1.15e-69																	HIPK2	1.36e-26	-0.359299	3.38e-22
IFIT3	1.95e-11	-0.369265	4.85e-07																	CEP350	2.06e-29	-0.35987	5.11e-25
LTA4H	2.34e-88	-0.385469	5.8e-84																	ZC3HAV1	2.39e-38	-0.363095	5.93e-34
EMB	3.18e-55	-0.385588	7.89e-51																	ARHGAP25	1.19e-40	-0.363522	2.96e-36
TLR2	1.63e-61	-0.386052	4.04e-57																	MIAT	2.51e-36	-0.365177	6.24e-32
DDX3X	7.68e-69	-0.389273	1.91e-64																	TMEM181	1.36e-43	-0.365642	3.37e-39
RIPOR2	9.7e-71	-0.389319	2.41e-66																	SETX	5.38e-34	-0.36851	1.33e-29
BAZ2B	6.76e-57	-0.394621	1.68e-52																	GIMAP5	2.3e-42	-0.370685	5.7e-38
RAB11FIP1	4.82e-68	-0.405293	1.2e-63																	MYH9	4.6e-51	-0.371353	1.14e-46
SMCHD1	6.71e-53	-0.407574	1.67e-48																	CFLAR	8.56e-50	-0.372997	2.12e-45
TNFSF10	4.62e-55	-0.40851	1.15e-50																	LNPEP	4.58e-45	-0.373179	1.14e-40
GARS-DT	4.19e-82	-0.413002	1.04e-77																	LINC00342	1.28e-35	-0.380325	3.19e-31
IL17RA	8.27e-109	-0.421291	2.05e-104																	EIF3A	4.7e-43	-0.381613	1.17e-38
VMP1	5.24e-69	-0.422864	1.3e-64																	A2M-AS1	3.66e-49	-0.38205	9.09e-45
IGKC	0.704434	-0.424933	1																	SAMHD1	2.22e-44	-0.382349	5.52e-40
RNF213	3.93e-54	-0.42749	9.76e-50																	UBE3A	1.5e-46	-0.383638	3.72e-42
2023-03-01	5.85e-104	-0.432436	1.45e-99																	USP8	9.87e-37	-0.387451	2.45e-32
CD36	1.63e-82	-0.434359	4.05e-78																	BCL11B	9.03e-41	-0.399322	2.24e-36
ZFP36L2	4.25e-91	-0.439315	1.05e-86																	RORA	7.19e-50	-0.399965	1.78e-45
IFIT2	1.29e-12	-0.440444	3.2e-08																	PCM1	2.93e-46	-0.40003	7.28e-42
GIMAP4	6.6e-108	-0.445759	1.64e-103																	RIPOR2	1.09e-60	-0.405363	2.7e-56
FTX	4.24e-94	-0.454849	1.05e-89																	HNRNPU	1.19e-68	-0.414508	2.96e-64
RSRP1	7.73e-109	-0.455907	1.92e-104																	ANKRD11	3.04e-48	-0.415377	7.55e-44
MALAT1	1.57e-123	-0.463162	3.89e-119																	FTX	8.47e-46	-0.41834	2.1e-41
CCDC88A	1.88e-83	-0.470333	4.67e-79																	KMT2A	2.5e-52	-0.420011	6.2e-48
RGS2	5.13e-50	-0.476008	1.27e-45																	ATM	2.44e-57	-0.421307	6.05e-53
NAIP	1.01e-101	-0.484822	2.51e-97																	UTRN	4.19e-47	-0.423352	1.04e-42
HNRNPU	7.2e-113	-0.48752	1.79e-108																	GOLGA4	5.29e-38	-0.434382	1.31e-33
PPT1	1.47e-163	-0.502576	3.66e-159																	GK5	9.03e-43	-0.43681	2.24e-38
MT-ND1	1.1e-140	-0.503471	2.72e-136																	SYNE1	8.03e-55	-0.44037	1.99e-50
FKBP5	2.02e-124	-0.515816	5e-120																	ZBTB38	2.57e-51	-0.448135	6.38e-47
MX1	2.6e-33	-0.529025	6.45e-29																	KLRG1	1.25e-39	-0.449163	3.09e-35
IFI44L	1.09e-33	-0.529339	2.71e-29																	CD2	7.54e-38	-0.454234	1.87e-33
PARP14	5.49e-39	-0.535504	1.36e-34																	IKZF1	1.7e-85	-0.461459	4.21e-81
GIMAP7	5.08e-134	-0.543319	1.26e-129																	TRG-AS1	4.95e-51	-0.461891	1.23e-46
VCAN	5.4e-83	-0.572379	1.34e-78																	CD52	9.11e-51	-0.463678	2.26e-46
CYP1B1	4.18e-60	-0.590243	1.04e-55																	NEAT1	1.13e-64	-0.465908	2.8e-60
RHOB	1.84e-52	-0.60879	4.58e-48																	CELF2	9.23e-76	-0.46833	2.29e-71
MT-ND5	2.59e-118	-0.616992	6.43e-114																	RESF1	1.7e-57	-0.474198	4.21e-53
MT-ND4	1.01e-234	-0.635531	2.5e-230																	DDX17	2.09e-84	-0.47542	5.18e-80
MT-ND2	1.9e-204	-0.667796	4.71e-200																	IKZF3	2.71e-59	-0.482462	6.74e-55
MT-ND4L	3.37e-154	-0.801079	8.36e-150																	HLA-DRB1	6.98e-41	-0.490387	1.73e-36
TXNIP	0	-0.819535	0																	MT-ND6	2.44e-40	-0.503136	6.07e-36
FOLR3	4.39e-94	-0.918508	1.09e-89																	CLEC2D	1.01e-67	-0.507529	2.5e-63
FOS	2.48e-215	-1.07182	6.15e-211																	MT-ND5	4.33e-73	-0.51885	1.08e-68
HLA-DRB5	0	-1.19528	0																	PCSK7	1.03e-81	-0.51914	2.56e-77
XIST	5.36e-260	-1.82465	1.33e-255																	CEP78	4.11e-60	-0.522196	1.02e-55
																				CD3E	5.35e-65	-0.523893	1.33e-60
																				MACF1	1.3e-70	-0.526797	3.23e-66
																				PRMT2	1.69e-102	-0.543471	4.19e-98
																				GIMAP4	9.68e-95	-0.552475	2.4e-90
																				KLRC3	8.88e-82	-0.568117	2.21e-77
																				GIMAP7	1.19e-107	-0.57294	2.95e-103
																				AHNAK	1.44e-99	-0.580553	3.58e-95
																				SYNE2	1.73e-79	-0.585484	4.3e-75
																				CX3CR1	2.09e-79	-0.59715	5.18e-75
																				DIP2A	4.28e-93	-0.598602	1.06e-88
																				S100B	7.06e-22	-0.600905	1.75e-17
																				SLFN5	6.58e-95	-0.707219	1.63e-90
																				TXNIP	4.15e-301	-0.762144	1.03e-296
																				MYOM2	1.34e-109	-0.813139	3.34e-105
																				SNHG14	2.4e-193	-0.865097	5.96e-189
																				SNRPN	1.49e-276	-0.951999	3.7e-272
																				KLRC2	2e-145	-1.1869	4.96e-141
																				XIST	1.45e-110	-1.39304	3.6e-106
