# Supplementary material for: CD16+ monocytes are involved in the hyper-inflammatory state of Prader-Willi Syndrome by single-cell transcriptomic analysis
Source: Front Immunol. 2023 May 11;14:1153730. doi: 10.3389/fimmu.2023.1153730 (PMC10213932; doi:10.3389/fimmu.2023.1153730)
Supplement: Supplementary file 1 [file DataSheet_1.zip › Supplementary material/Supplementary Table 9.xlsx]

## Sheet: Sheet1
Supplementary Table 9 Pathways enriched in up-regulated DEGs in PWS, based on functional enrichment analysis in major cell types
celltypes	ID	Description	GeneRatio	BgRatio	pvalue	p.adjust	qvalue	geneID	Count
NK cell	GO:0031098	stress-activated protein kinase signaling cascade	6/129	276/18862	0.0118456	0.0843784	0.0665252	DUSP1/ZFP36/UBB/UBC/GADD45B/MAP3K8	6
NK cell	GO:0070555	response to interleukin-1	8/129	206/18862	8.70276e-05	0.00663394	0.0052303	NFKBIA/UBB/CCL3/UBC/MAP3K8/CCL4/CEBPB/XCL2	8
NK cell	GO:0034341	response to interferon-gamma	8/129	197/18862	6.36656e-05	0.00595966	0.00469869	IFITM1/CCL3/HLA-F/IRF1/CCL4/IFITM3/XCL2/IFNG	8
NK cell	GO:0050729	positive regulation of inflammatory response	7/129	133/18862	3.61938e-05	0.00473567	0.00373368	NFKBIA/CCL3/NFKBIZ/CEBPB/IFNG/S100A8/S100A9	7
NK cell	GO:0032623	interleukin-2 production	4/129	61/18862	0.000806066	0.0184795	0.0145695	ZFP36/TNFAIP3/HAVCR2/PDE4D	4
NK cell	GO:0007249	I-kappaB kinase/NF-kappaB signaling	6/129	282/18862	0.0130577	0.0899207	0.0708948	NFKBIA/TNFAIP3/UBB/UBC/CARD16/RHOC	6
NK cell	GO:0071347	cellular response to interleukin-1	8/129	180/18862	3.36018e-05	0.00464078	0.00365886	NFKBIA/UBB/CCL3/UBC/MAP3K8/CCL4/CEBPB/XCL2	8
NK cell	GO:2001233	regulation of apoptotic signaling pathway	10/129	348/18862	0.000141587	0.00818568	0.00645371	NR4A2/TNFAIP3/PMAIP1/DDIT3/UBB/SKIL/ITPRIP/SLC25A5/S100A8/S100A9	10
NK cell	GO:0006979	response to oxidative stress	11/129	444/18862	0.000239322	0.00975334	0.00768968	JUN/DUSP1/FOS/NR4A2/TNFAIP3/CYCS/KDM6B/TRA2B/SELENOK/LDHA/ATF4	11
NK cell	GO:0036499	PERK-mediated unfolded protein response	3/129	23/18862	0.000500746	0.0153621	0.0121117	PPP1R15A/DDIT3/ATF4	3
NK cell	GO:1904029	regulation of cyclin-dependent protein kinase activity	5/129	105/18862	0.000774005	0.0183255	0.0144481	SERTAD1/TNFAIP3/CCNT1/CCNL1/CCNH	5
NK cell	GO:0007050	cell cycle arrest	7/129	235/18862	0.00117645	0.021664	0.0170803	DUSP1/PPP1R15A/BTG2/DDIT3/SKIL/IRF1/IFNG	7
NK cell	GO:0001906	cell killing	6/129	179/18862	0.00145802	0.0248199	0.0195684	GZMB/GZMM/HLA-F/HAVCR2/TUBB4B/IFNG	6
NK cell	GO:0002755	MyD88-dependent toll-like receptor signaling pathway	3/129	35/18862	0.00174313	0.0280201	0.0220914	UBB/UBC/IRF1	3
NK cell	GO:0007623	circadian rhythm	6/129	212/18862	0.00339925	0.0419928	0.0331078	JUN/JUND/CREM/BHLHE40/ATF4/PTGDS	6
NK cell	GO:0034599	cellular response to oxidative stress	7/129	299/18862	0.00452735	0.0492638	0.0388403	JUN/FOS/NR4A2/TNFAIP3/CYCS/KDM6B/ATF4	7
NK cell	GO:0038066	p38MAPK cascade	3/129	49/18862	0.00457736	0.0492638	0.0388403	DUSP1/ZFP36/GADD45B	3
NK cell	GO:0000731	DNA synthesis involved in DNA repair	3/129	53/18862	0.00570597	0.0556276	0.0438576	UBB/UBC/ZBTB1	3
NK cell	GO:0051403	stress-activated MAPK cascade	6/129	261/18862	0.00916667	0.0735107	0.057957	DUSP1/ZFP36/UBB/UBC/GADD45B/MAP3K8	6
NK cell	GO:0019058	viral life cycle	6/129	348/18862	0.0325357	0.151185	0.119196	IFITM1/CXCR4/UBB/UBC/CHMP1B/IFITM3	6
monocyte	GO:0051403	stress-activated MAPK cascade	10/172	261/18862	0.000145628	0.00188234	0.00131629	IL1B/MAP3K8/ZFP36/TRIB1/RIPK2/TNF/VEGFA/SPI1/UBB/GADD45B	10
monocyte	GO:0070555	response to interleukin-1	12/172	206/18862	4.28489e-07	1.39616e-05	9.76316e-06	CEBPB/IL1B/MAP3K8/NFKBIA/CCL3/RIPK2/CCL3L1/ICAM1/CXCL8/UBB/CCL4/EGR1	12
monocyte	GO:0034341	response to interferon-gamma	19/172	197/18862	2.06466e-14	1.97389e-11	1.38032e-11	HLA-DRB1/IFI30/CCL3/CCL3L1/ICAM1/RAB20/HLA-DRA/HSP90AB1/HLA-F/CXCL16/AIF1/IFITM2/IFITM3/HLA-DPA1/MT2A/CCL4/HLA-DQA1/HLA-DPB1/HLA-DQA2	19
monocyte	GO:0050729	positive regulation of inflammatory response	12/172	133/18862	3.31769e-09	2.30616e-07	1.61267e-07	OSM/CEBPB/IL1B/NFKBIA/LILRA5/CCL3/TNF/RPS19/FFAR2/PTGS2/NFKBIZ/S100A12	12
monocyte	GO:0032623	interleukin-2 production	7/172	61/18862	1.33731e-06	3.8725e-05	2.70799e-05	CD83/IL1B/ZFP36/RIPK2/TNFAIP3/PDE4B/HAVCR2	7
monocyte	GO:0007249	I-kappaB kinase/NF-kappaB signaling	12/172	282/18862	1.1167e-05	0.000247733	0.000173237	IL1B/NFKBIA/LITAF/HLA-DRB1/LGALS1/BCL3/RIPK2/TNFAIP3/TNF/RHOC/UBB/S100A12	12
monocyte	GO:0071347	cellular response to interleukin-1	12/172	180/18862	9.92284e-08	3.92894e-06	2.74746e-06	CEBPB/IL1B/MAP3K8/NFKBIA/CCL3/RIPK2/CCL3L1/ICAM1/CXCL8/UBB/CCL4/EGR1	12
monocyte	GO:0006959	humoral immune response	14/172	380/18862	1.06e-05	0.00023882	0.000167003	CD83/IL1B/HLA-DRB1/BCL3/TNF/RPS19/CD55/C3AR1/CXCL8/RGCC/GPR183/TREM1/CFD/S100A12	14
monocyte	GO:0007050	cell cycle arrest	11/172	235/18862	1.08e-05	0.000240851	0.000168424	CDKN1A/DDIT3/SKIL/PLK3/CDKN1C/CXCL8/RGCC/HSP90AB1/PPP1R15A/ID2/TCF7L2	11
monocyte	GO:0036499	PERK-mediated unfolded protein response	4/172	23/18862	5.16e-05	0.000832567	0.000582203	ATF3/DDIT3/CXCL8/PPP1R15A	4
monocyte	GO:0038066	p38MAPK cascade	5/172	49/18862	8.2e-05	0.00120406	0.000841985	IL1B/ZFP36/VEGFA/SPI1/GADD45B	5
monocyte	GO:0019058	viral life cycle	12/172	348/18862	8.68e-05	0.00124596	0.000871286	HLA-DRB1/LGALS1/TNF/CD55/ICAM1/CXCR4/CTSL/CXCL8/HSP90AB1/UBB/IFITM2/IFITM3	12
monocyte	GO:0031098	stress-activated protein kinase signaling cascade	10/172	276/18862	0.00022877	0.00271058	0.00189547	IL1B/MAP3K8/ZFP36/TRIB1/RIPK2/TNF/VEGFA/SPI1/UBB/GADD45B	10
monocyte	GO:0032874	positive regulation of stress-activated MAPK cascade	6/172	116/18862	0.000683296	0.00678524	0.00474483	IL1B/RIPK2/TNF/VEGFA/SPI1/GADD45B	6
monocyte	GO:0007568	aging	9/172	304/18862	0.00193902	0.0156826	0.0109666	CDKN1A/BCL2A1/JUND/RETN/LITAF/TIMP1/ICAM1/SPI1/ID2	9
monocyte	GO:0030330	DNA damage response, signal transduction by p53 class mediator	5/172	106/18862	0.00287244	0.0205607	0.0143778	CDKN1A/SNAI1/BCL3/PLK3/RGCC	5
monocyte	GO:0071156	regulation of cell cycle arrest	5/172	108/18862	0.00311394	0.0217419	0.0152039	CDKN1A/PLK3/RGCC/HSP90AB1/ID2	5
monocyte	GO:1902229	regulation of intrinsic apoptotic signaling pathway in response to DNA damage	3/172	37/18862	0.00461117	0.0298011	0.0208395	SNAI1/SKIL/BID	3
monocyte	GO:2000045	regulation of G1/S transition of mitotic cell cycle	6/172	174/18862	0.00528536	0.0331315	0.0231684	CDKN1A/PLK3/RGCC/ID2/AIF1/BID	6
monocyte	GO:0071850	mitotic cell cycle arrest	2/172	17/18862	0.0102765	0.0527831	0.0369105	CDKN1A/RGCC	2
monocyte	GO:0072331	signal transduction by p53 class mediator	7/172	263/18862	0.0105742	0.0539579	0.0377321	CDKN1A/SNAI1/BCL3/DDIT4/PLK3/RGCC/UBB	7
monocyte	GO:0072431	signal transduction involved in mitotic G1 DNA damage checkpoint	3/172	57/18862	0.0152117	0.0687605	0.0480833	CDKN1A/PLK3/RGCC	3
monocyte	GO:1902400	intracellular signal transduction involved in G1 DNA damage checkpoint	3/172	57/18862	0.0152117	0.0687605	0.0480833	CDKN1A/PLK3/RGCC	3
monocyte	GO:0031571	mitotic G1 DNA damage checkpoint	3/172	62/18862	0.0190255	0.0792495	0.0554181	CDKN1A/PLK3/RGCC	3
monocyte	GO:0044783	G1 DNA damage checkpoint	3/172	63/18862	0.0198459	0.0817969	0.0571995	CDKN1A/PLK3/RGCC	3
monocyte	GO:0044819	mitotic G1/S transition checkpoint	3/172	63/18862	0.0198459	0.0817969	0.0571995	CDKN1A/PLK3/RGCC	3
monocyte	GO:0007569	cell aging	4/172	115/18862	0.0211234	0.0859219	0.060084	CDKN1A/ICAM1/SPI1/ID2	4
gd T cell	GO:0031098	stress-activated protein kinase signaling cascade	7/99	276/18862	0.000629794	0.0122406	0.00909986	ZFP36/DUSP1/MAP3K8/GADD45B/UBC/UBB/DNAJA1	7
gd T cell	GO:0070555	response to interleukin-1	8/99	206/18862	1.29197e-05	0.00122414	0.000910043	NFKBIA/CCL4/CCL5/MAP3K8/UBC/UBB/CCL3/CEBPB	8
gd T cell	GO:0034341	response to interferon-gamma	7/99	197/18862	8.06152e-05	0.00332045	0.00246847	IRF1/HLA-C/CCL4/HLA-F/CCL5/CCL3/SOCS1	7
gd T cell	GO:0050729	positive regulation of inflammatory response	5/99	133/18862	0.000680344	0.0128925	0.00958449	NFKBIA/CCL3/S100A9/CEBPB/S100A8	5
gd T cell	GO:0032623	interleukin-2 production	2/99	61/18862	0.0408477	0.15123	0.112426	ZFP36/TNFAIP3	2
gd T cell	GO:0007249	I-kappaB kinase/NF-kappaB signaling	5/99	282/18862	0.0165071	0.0862923	0.064151	NFKBIA/TNFAIP3/UBC/UBB/LGALS1	5
gd T cell	GO:0071347	cellular response to interleukin-1	8/99	180/18862	4.81051e-06	0.000575742	0.000428015	NFKBIA/CCL4/CCL5/MAP3K8/UBC/UBB/CCL3/CEBPB	8
gd T cell	GO:2001233	regulation of apoptotic signaling pathway	12/99	348/18862	2.82e-07	0.000213966	0.000159065	NR4A2/TNFAIP3/PMAIP1/SKIL/UBB/S100A9/ITPRIP/NFE2L2/MCL1/DNAJA1/S100A8/HSPA1A	12
gd T cell	GO:0006979	response to oxidative stress	11/99	444/18862	2.13e-05	0.00155187	0.00115368	NR4A2/TNFAIP3/JUN/DUSP1/FOS/CYCS/KDM6B/SELENOK/NFE2L2/MCL1/HSPA1A	11
gd T cell	GO:0034599	cellular response to oxidative stress	9/99	299/18862	2.78e-05	0.00175883	0.00130754	NR4A2/TNFAIP3/JUN/FOS/CYCS/KDM6B/NFE2L2/MCL1/HSPA1A	9
gd T cell	GO:0007050	cell cycle arrest	7/99	235/18862	0.000239923	0.00641865	0.00477172	IRF1/DUSP1/PPP1R15A/BTG2/SKIL/RGCC/ID2	7
gd T cell	GO:0051403	stress-activated MAPK cascade	7/99	261/18862	0.0004519	0.00988098	0.00734567	ZFP36/DUSP1/MAP3K8/GADD45B/UBC/UBB/DNAJA1	7
gd T cell	GO:0042769	DNA damage response, detection of DNA damage	3/99	39/18862	0.00111753	0.0171707	0.012765	UBC/UBB/DNAJA1	3
gd T cell	GO:0042594	response to starvation	5/99	196/18862	0.00374181	0.035016	0.0260314	ZFP36/JUN/PMAIP1/NFE2L2/SLC38A2	5
gd T cell	GO:0007623	circadian rhythm	5/99	212/18862	0.00520897	0.0435485	0.0323747	JUND/CREM/JUN/BHLHE40/ID2	5
gd T cell	GO:0007568	aging	6/99	304/18862	0.00534351	0.0435832	0.0324004	JUND/JUN/FOS/LMNA/NFE2L2/ID2	6
gd T cell	GO:0030330	DNA damage response, signal transduction by p53 class mediator	3/99	106/18862	0.0183296	0.0908093	0.067509	BTG2/PMAIP1/RGCC	3
gd T cell	GO:0071156	regulation of cell cycle arrest	3/99	108/18862	0.0192528	0.0939502	0.069844	BTG2/RGCC/ID2	3
CD8+ T cell	GO:0031098	stress-activated protein kinase signaling cascade	3/52	276/18862	0.0404969	0.203209	0.164836	UBA52/DUSP1/ZFP36	3
CD8+ T cell	GO:0051403	stress-activated MAPK cascade	3/52	261/18862	0.0352142	0.200658	0.162767	UBA52/DUSP1/ZFP36	3
CD8+ T cell	GO:0070555	response to interleukin-1	2/52	206/18862	0.110485	0.251475	0.203988	UBA52/NFKBIA	2
CD8+ T cell	GO:0034341	response to interferon-gamma	2/52	197/18862	0.102578	0.24611	0.199636	RPL13A/IRF1	2
CD8+ T cell	GO:0050729	positive regulation of inflammatory response	1/52	133/18862	0.308203	0.39794	0.322795	NFKBIA	1
CD8+ T cell	GO:0032623	interleukin-2 production	2/52	61/18862	0.0122967	0.126508	0.102619	TNFAIP3/ZFP36	2
CD8+ T cell	GO:0007249	I-kappaB kinase/NF-kappaB signaling	3/52	282/18862	0.0427169	0.203209	0.164836	UBA52/NFKBIA/TNFAIP3	3
CD8+ T cell	GO:0071347	cellular response to interleukin-1	2/52	180/18862	0.0881148	0.237084	0.192314	UBA52/NFKBIA	2
CD8+ T cell	GO:0006614	SRP-dependent cotranslational protein targeting to membrane	22/52	105/18862	5.72e-37	7.36e-34	5.97e-34	RPS27/RPS26/RPS29/RPL38/RPL37A/RPL35/UBA52/RPS3A/RPL36A/RPL37/RPS21/RPL23A/RPL12/RPL39/RPS4Y1/RPLP2/RPL27/RPL21/RPS16/RPS20/RPL13A/RPL23	22
CD8+ T cell	GO:0045047	protein targeting to ER	22/52	120/18862	1.45e-35	4.65e-33	3.77e-33	RPS27/RPS26/RPS29/RPL38/RPL37A/RPL35/UBA52/RPS3A/RPL36A/RPL37/RPS21/RPL23A/RPL12/RPL39/RPS4Y1/RPLP2/RPL27/RPL21/RPS16/RPS20/RPL13A/RPL23	22
CD8+ T cell	GO:0007050	cell cycle arrest	5/52	235/18862	0.000464027	0.0175512	0.0142369	DUSP1/PPP1R15A/RPL23/IRF1/BTG2	5
CD8+ T cell	GO:0006979	response to oxidative stress	5/52	444/18862	0.00740409	0.0947839	0.0768853	JUN/FOS/TNFAIP3/DUSP1/NR4A2	5
CD8+ T cell	GO:0001666	response to hypoxia	4/52	348/18862	0.0153836	0.146543	0.118871	CXCR4/UBA52/NR4A2/PMAIP1	4
CD8+ T cell	GO:1905897	regulation of response to endoplasmic reticulum stress	2/52	81/18862	0.0210238	0.167929	0.136218	PPP1R15A/PMAIP1	2
CD8+ T cell	GO:0071158	positive regulation of cell cycle arrest	2/52	82/18862	0.0215119	0.169719	0.13767	RPL23/BTG2	2
CD8+ T cell	GO:0036490	regulation of translation in response to endoplasmic reticulum stress	1/52	11/18862	0.0299188	0.191571	0.155396	PPP1R15A	1
CD8+ T cell	GO:1903897	regulation of PERK-mediated unfolded protein response	1/52	11/18862	0.0299188	0.191571	0.155396	PPP1R15A	1
CD8+ T cell	GO:0030330	DNA damage response, signal transduction by p53 class mediator	2/52	106/18862	0.0345742	0.200658	0.162767	PMAIP1/BTG2	2
CD8+ T cell	GO:0072331	signal transduction by p53 class mediator	3/52	263/18862	0.0358964	0.202468	0.164235	RPL23/PMAIP1/BTG2	3
CD4+ T cell	GO:0007249	I-kappaB kinase/NF-kappaB signaling	4/50	282/18862	0.00656654	0.0676291	0.0506425	NFKBIA/TNFAIP3/UBC/HSPB1	4
CD4+ T cell	GO:0031098	stress-activated protein kinase signaling cascade	4/50	276/18862	0.00609259	0.0641349	0.0480259	GADD45A/UBC/ZFP36/DUSP1	4
CD4+ T cell	GO:0070555	response to interleukin-1	3/50	206/18862	0.0172716	0.107125	0.0802183	NFKBIA/KLF2/UBC	3
CD4+ T cell	GO:0034341	response to interferon-gamma	4/50	197/18862	0.00182621	0.0298989	0.0223891	IFITM1/SOCS3/SOCS1/IRF1	4
CD4+ T cell	GO:0050729	positive regulation of inflammatory response	1/50	133/18862	0.298316	0.373856	0.279953	NFKBIA	1
CD4+ T cell	GO:0032623	interleukin-2 production	2/50	61/18862	0.011407	0.0883725	0.0661757	TNFAIP3/ZFP36	2
CD4+ T cell	GO:0071347	cellular response to interleukin-1	3/50	180/18862	0.0120613	0.089472	0.066999	NFKBIA/KLF2/UBC	3
CD4+ T cell	GO:0006614	SRP-dependent cotranslational protein targeting to membrane	8/50	105/18862	3.11e-10	6.13e-08	4.59e-08	RPS27/RPL37A/RPS3A/RPS26/RPS29/RPL38/RPL36A/RPS4Y1	8
CD4+ T cell	GO:0006979	response to oxidative stress	7/50	444/18862	0.00015912	0.007959	0.00595991	JUN/TNFAIP3/FOS/KLF2/NR4A2/HSPB1/DUSP1	7
CD4+ T cell	GO:0043620	regulation of DNA-templated transcription in response to stress	4/50	115/18862	0.000243231	0.0103171	0.0077257	JUN/KLF2/UBC/DNAJB1	4
CD4+ T cell	GO:0007050	cell cycle arrest	5/50	235/18862	0.000386005	0.0123791	0.00926978	GADD45A/DUSP1/BTG2/PPP1R15A/IRF1	5
CD4+ T cell	GO:0071850	mitotic cell cycle arrest	2/50	17/18862	0.000913069	0.019203	0.0143797	GADD45A/DUSP1	2
CD4+ T cell	GO:0051403	stress-activated MAPK cascade	4/50	261/18862	0.00500907	0.0555684	0.0416111	GADD45A/UBC/ZFP36/DUSP1	4
CD4+ T cell	GO:0060711	labyrinthine layer development	2/50	44/18862	0.00606793	0.0641349	0.0480259	JUNB/SOCS3	2
CD4+ T cell	GO:0007093	mitotic cell cycle checkpoint	3/50	159/18862	0.00862209	0.081999	0.061403	GADD45A/DUSP1/BTG2	3
CD4+ T cell	GO:0006977	DNA damage response, signal transduction by p53 class mediator resulting in cell cycle arrest	2/50	56/18862	0.00968041	0.08544	0.0639797	GADD45A/BTG2	2
CD4+ T cell	GO:0072431	signal transduction involved in mitotic G1 DNA damage checkpoint	2/50	57/18862	0.0100156	0.08544	0.0639797	GADD45A/BTG2	2
CD4+ T cell	GO:1902400	intracellular signal transduction involved in G1 DNA damage checkpoint	2/50	57/18862	0.0100156	0.08544	0.0639797	GADD45A/BTG2	2
CD4+ T cell	GO:0045930	negative regulation of mitotic cell cycle	4/50	321/18862	0.0102529	0.0860283	0.0644203	BTG1/GADD45A/DUSP1/BTG2	4
CD4+ T cell	GO:0031571	mitotic G1 DNA damage checkpoint	2/50	62/18862	0.0117675	0.0891613	0.0667664	GADD45A/BTG2	2
CD4+ T cell	GO:0044783	G1 DNA damage checkpoint	2/50	63/18862	0.0121329	0.089472	0.066999	GADD45A/BTG2	2
CD4+ T cell	GO:0044819	mitotic G1/S transition checkpoint	2/50	63/18862	0.0121329	0.089472	0.066999	GADD45A/BTG2	2
CD4+ T cell	GO:0072422	signal transduction involved in DNA damage checkpoint	2/50	73/18862	0.0160545	0.104552	0.0782914	GADD45A/BTG2	2
CD4+ T cell	GO:0000075	cell cycle checkpoint	3/50	209/18862	0.0179419	0.108517	0.0812604	GADD45A/DUSP1/BTG2	3
B cell	GO:0031098	stress-activated protein kinase signaling cascade	5/71	276/18862	0.0038362	0.0469935	0.036954	UBA52/DUSP1/ZFP36/UBC/GADD45B	5
B cell	GO:0051403	stress-activated MAPK cascade	5/71	261/18862	0.00302299	0.0400223	0.0314721	UBA52/DUSP1/ZFP36/UBC/GADD45B	5
B cell	GO:0070555	response to interleukin-1	3/71	206/18862	0.0427023	0.182729	0.143692	NFKBIA/UBA52/UBC	3
B cell	GO:0034341	response to interferon-gamma	4/71	197/18862	0.00650319	0.0654538	0.0514705	HLA-DRB1/HLA-F/IRF1/HLA-DQA2	4
B cell	GO:0050729	positive regulation of inflammatory response	1/71	133/18862	0.395496	0.458825	0.360804	NFKBIA	1
B cell	GO:0032623	interleukin-2 production	2/71	61/18862	0.0221602	0.13663	0.107441	CD83/ZFP36	2
B cell	GO:0007249	I-kappaB kinase/NF-kappaB signaling	5/71	282/18862	0.00420173	0.050475	0.0396917	NFKBIA/UBA52/HLA-DRB1/UBC/PIM2	5
B cell	GO:0071347	cellular response to interleukin-1	3/71	180/18862	0.0304397	0.163811	0.128815	NFKBIA/UBA52/UBC	3
B cell	GO:0006614	SRP-dependent cotranslational protein targeting to membrane	15/71	105/18862	3.83e-20	1.78e-17	1.4e-17	RPS26/RPS29/RPS27/RPL37A/RPL12/RPS3A/RPS21/RPL38/RPL36A/RPL35/UBA52/RPL27/RPS20/RPL23/RPS4Y1	15
B cell	GO:1905897	regulation of response to endoplasmic reticulum stress	4/71	81/18862	0.000246424	0.00962017	0.00756496	PPP1R15A/PMAIP1/HERPUD1/DDIT3	4
B cell	GO:0007050	cell cycle arrest	6/71	235/18862	0.000255641	0.00962017	0.00756496	PPP1R15A/DUSP1/CDKN1A/RPL23/DDIT3/IRF1	6
B cell	GO:0042594	response to starvation	5/71	196/18862	0.000860069	0.019875	0.015629	JUN/CDKN1A/ZFP36/PMAIP1/DDIT3	5
B cell	GO:0043620	regulation of DNA-templated transcription in response to stress	4/71	115/18862	0.000930181	0.0207269	0.0162989	JUN/UBA52/UBC/DDIT3	4
B cell	GO:0071850	mitotic cell cycle arrest	2/71	17/18862	0.00183174	0.0327952	0.025789	DUSP1/CDKN1A	2
B cell	GO:0034976	response to endoplasmic reticulum stress	5/71	296/18862	0.00515061	0.0577738	0.0454312	JUN/PPP1R15A/PMAIP1/HERPUD1/DDIT3	5
B cell	GO:0007568	aging	5/71	304/18862	0.00575645	0.0609006	0.0478901	JUND/FOS/JUN/CDKN1A/BCL2A1	5
B cell	GO:0001666	response to hypoxia	5/71	348/18862	0.0100132	0.0839847	0.0660426	CXCR4/UBA52/NR4A2/PMAIP1/UBC	5
B cell	GO:0009267	cellular response to starvation	3/71	157/18862	0.0214105	0.134698	0.105922	JUN/CDKN1A/PMAIP1	3
B cell	GO:0071158	positive regulation of cell cycle arrest	2/71	82/18862	0.0382418	0.17891	0.140689	CDKN1A/RPL23	2

## Sheet: Sheet3
Supplementary Table 9 Pathways enriched in down-regulated DEGs in PWS, based on functional enrichment analysis in major cell types
	ID	Description	GeneRatio	BgRatio	pvalue	p.adjust	qvalue	geneID	Count
monocyte	GO:0048545	response to steroid hormone	14/151	339/18903	5.88109e-07	0.000286703	0.000227196	TXNIP/FOS/HNRNPU/DDX17/ZFP36L2/UBE3A/CFLAR/TLR2/CYP1B1/CYBB/PTAFR/ARID1A/NCOR1/JAK2	14
monocyte	GO:0009048	dosage compensation by inactivation of X chromosome	4/151	28/18903	6.90016e-05	0.00411897	0.00326405	XIST/HNRNPU/SMCHD1/OGT	4
monocyte	GO:0006338	chromatin remodeling	11/151	373/18903	0.000208318	0.00812442	0.00643814	BAZ2B/SMCHD1/ARID1B/ARID1A/NFE2/KDM5A/KCNQ1OT1/BPTF/RESF1/ATF7IP/RIF1	11
monocyte	GO:0043981	histone H4-K5 acetylation	2/151	16/18903	0.00706811	0.0686851	0.054429	KANSL1/OGT	2
monocyte	GO:0043982	histone H4-K8 acetylation	2/151	16/18903	0.00706811	0.0686851	0.054429	KANSL1/OGT	2
monocyte	GO:0043984	histone H4-K16 acetylation	2/151	21/18903	0.0120508	0.0920425	0.0729384	KANSL1/OGT	2
monocyte	GO:0031058	positive regulation of histone modification	5/151	102/18903	0.00136104	0.0292005	0.0231397	KANSL1/NIPBL/OGT/LRRK2/RIF1	5
monocyte	GO:0051571	positive regulation of histone H3-K4 methylation	2/151	27/18903	0.0195235	0.120732	0.0956732	KANSL1/OGT	2
B cell	GO:0006305	DNA alkylation	4/148	79/18903	0.00344042	0.0638863	0.0545075	KMT2A/MPHOSPH8/ATRX/ATF7IP	4
B cell	GO:0006306	DNA methylation	4/148	79/18903	0.00344042	0.0638863	0.0545075	KMT2A/MPHOSPH8/ATRX/ATF7IP	4
B cell	GO:0061647	histone H3-K9 modification	3/148	47/18903	0.00592777	0.0859472	0.0733296	KMT2A/ARID4B/ATRX	3
B cell	GO:0036124	histone H3-K9 trimethylation	2/148	17/18903	0.00766638	0.094676	0.080777	ARID4B/ATRX	2
B cell	GO:0016571	histone methylation	5/148	167/18903	0.0101806	0.111802	0.0953889	KMT2A/NSD3/ARID4B/BOD1L1/ATRX	5
B cell	GO:0031060	regulation of histone methylation	3/148	81/18903	0.0257445	0.180787	0.154247	KMT2A/NSD3/ATRX	3
CD8+ T cell	GO:0034968	histone lysine methylation	5/80	130/18903	0.00022656	0.020202	0.0165068	BOD1L1/KMT2A/OGT/ARID4B/ATRX	5
CD8+ T cell	GO:0016571	histone methylation	5/80	167/18903	0.000714162	0.0370571	0.0302788	BOD1L1/KMT2A/OGT/ARID4B/ATRX	5
CD8+ T cell	GO:0061647	histone H3-K9 modification	3/80	47/18903	0.00103499	0.0402137	0.032858	KMT2A/ARID4B/ATRX	3
CD8+ T cell	GO:0036124	histone H3-K9 trimethylation	2/80	17/18903	0.00230839	0.0501404	0.040969	ARID4B/ATRX	2
CD8+ T cell	GO:0051568	histone H3-K4 methylation	3/80	75/18903	0.00395938	0.0616344	0.0503606	BOD1L1/KMT2A/OGT	3
CD8+ T cell	GO:0031062	positive regulation of histone methylation	2/80	51/18903	0.0197241	0.146209	0.119465	KMT2A/OGT	2
CD4+ T cell	GO:0016571	histone methylation	7/131	167/18903	0.000165041	0.0147804	0.0124569	KMT2A/ARID4B/ATRX/OGT/BOD1L1/SMARCA5/RIF1	7
CD4+ T cell	GO:0031056	regulation of histone modification	7/131	175/18903	0.000220078	0.017772	0.0149783	KMT2A/ATRX/NIPBL/OGT/KDM5A/SMARCA5/RIF1	7
CD4+ T cell	GO:0031060	regulation of histone methylation	5/131	81/18903	0.000248845	0.0188033	0.0158475	KMT2A/ATRX/OGT/SMARCA5/RIF1	5
CD4+ T cell	GO:0034968	histone lysine methylation	6/131	130/18903	0.00029183	0.0201613	0.016992	KMT2A/ARID4B/ATRX/OGT/BOD1L1/RIF1	6
CD4+ T cell	GO:0061647	histone H3-K9 modification	4/131	47/18903	0.000311937	0.0209518	0.0176582	KMT2A/ARID4B/ATRX/RIF1	4
CD4+ T cell	GO:0031062	positive regulation of histone methylation	4/131	51/18903	0.000427797	0.0244048	0.0205684	KMT2A/OGT/SMARCA5/RIF1	4
CD4+ T cell	GO:0016570	histone modification	10/131	474/18903	0.0017289	0.0449514	0.0378851	KMT2A/SKP1/ARID4B/ATRX/NIPBL/OGT/BOD1L1/KDM5A/SMARCA5/RIF1	10
NK cell	GO:0031056	regulation of histone modification	9/184	175/18903	5.55364e-05	0.00574023	0.00466564	KMT2A/ATRX/KDM5A/NIPBL/KANSL1/OGT/TRIP12/RIF1/NSD1	9
NK cell	GO:0016570	histone modification	15/184	474/18903	6.4841e-05	0.00574023	0.00466564	PRMT2/KMT2A/ATRX/KDM5A/NIPBL/KAT6A/EOMES/KANSL1/ASH1L/PRDM1/OGT/TRIP12/BOD1L1/RIF1/NSD1	15
NK cell	GO:0031060	regulation of histone methylation	6/184	81/18903	0.000138933	0.00840267	0.00682966	KMT2A/ATRX/KANSL1/OGT/RIF1/NSD1	6
NK cell	GO:0051568	histone H3-K4 methylation	5/184	75/18903	0.000823341	0.0238829	0.0194119	KMT2A/KANSL1/ASH1L/OGT/BOD1L1	5
NK cell	GO:0043984	histone H4-K16 acetylation	3/184	21/18903	0.00106055	0.0269505	0.0219052	KMT2A/KANSL1/OGT	3
NK cell	GO:0043967	histone H4 acetylation	4/184	74/18903	0.00588542	0.069251	0.0562869	KMT2A/KAT6A/KANSL1/OGT	4
NK cell	GO:0051569	regulation of histone H3-K4 methylation	3/184	39/18903	0.00641069	0.0742756	0.0603709	KMT2A/KANSL1/OGT	3
NK cell	GO:0010452	histone H3-K36 methylation	2/184	14/18903	0.00794057	0.08515	0.0692096	ASH1L/NSD1	2
gd T cell	GO:0071044	histone mRNA catabolic process	1/53	11/18903	0.0304208	0.157867	0.120358	ATM	1
gd T cell	GO:2000615	regulation of histone H3-K9 acetylation	1/53	13/18903	0.0358535	0.159861	0.121878	KMT2A	1
gd T cell	GO:0043970	histone H3-K9 acetylation	1/53	15/18903	0.0412563	0.167553	0.127743	KMT2A	1
gd T cell	GO:0008334	histone mRNA metabolic process	1/53	20/18903	0.0546337	0.183963	0.140253	ATM	1
gd T cell	GO:0043984	histone H4-K16 acetylation	1/53	21/18903	0.0572871	0.186024	0.141824	KMT2A	1
gd T cell	GO:0044154	histone H3-K14 acetylation	1/53	22/18903	0.0599332	0.188731	0.143889	KMT2A	1
gd T cell	GO:0080182	histone H3-K4 trimethylation	1/53	23/18903	0.062572	0.190459	0.145206	KMT2A	1
